# Supplementary material for: Full solid-state magnetic refrigeration device toward thermal management
Source: Proc Natl Acad Sci U S A. 2026 Apr 20;123(17):e2534684123. doi: 10.1073/pnas.2534684123 (PMC13123841; doi:10.1073/pnas.2534684123)
Supplement: Supplementary file 2 — Dataset S01 (XLSX) [file pnas.2534684123.sd01.xlsx]

## Sheet: Sheet1
Data of Figure 2A				Data of Figure 2B												Data of Figure 2C						Data of Inset of Figure 2D						Data of Figure 2D
Related simulation details are shown in SI Appendix SI-3				Related experiment details are shown in Materials and Methods Section and description of Figure 2 in Manuscript												Related experiment details are shown in Materials and Methods Section and description of Figure 2 in Manuscript						Related experiment details are shown in Materials and Methods Section and description of Figure 2 in Manuscript, and SI Appendix SI-4						Related experiment details are shown in Materials and Methods Section and description of Figure 2 in Manuscript, and SI Appendix SI-4
Number of slices	Temperature Span(K)	Regeneration Factor		Frequency (Hz)	Temperature Span(K)	Frequency (Hz)	Temperature Span(K)	Frequency (Hz)	Temperature Span(K)	Frequency (Hz)	Temperature Span(K)	Frequency (Hz)	Temperature Span(K)			Time(s)	Cold End(oC)	Time(s)	Hot End(oC)				Device			Fan		Area cooling power (mW·cm-2)		7.3				29.3				46				66				118
2	8.21	2.0525			5—3		5—2		5—1		10—2		10—1			0	25.9995	0	26.0046			Temperature(oC)	Area cooling power (mW·cm-2)		Temperature(oC)	Area cooling power (mW·cm-2)		Time(s)	Cold End(oC)	Hot End(oC)		Time(s)	Cold End(oC)	Hot End(oC)		Time(s)	Cold End(oC)	Hot End(oC)		Time(s)	Cold End(oC)	Hot End(oC)		Time(s)	Hot End(oC)	Cold End(oC)		Time(s)	Hot End(oC)
3	12.26	3.065		0.33	3.9	0.34	3.2	0.34	2.7	0.32	4.4	0.32	2.9			0.073	26.0021	0.076	26.0046			23.5	7.3		24.8318	0		1.27631e-05	23.6294	24.989		46.144	24.2891	25.2377		93.6022	24.5209	25.4498		134.643	25.2894	25.7313		176.02	25.9669	27.2403		215.347	26.0082
4	16.3	4.075		0.28	3.8	0.28	3.1	0.28	2.7	0.28	4.1	0.25	2.9			0.147	25.9995	0.153	26.0149			24.1	29.3		26.8867	2.44533		0.05045	23.6294	24.989		46.1937	24.2891	25.2682		93.6552	24.5209	25.4429		134.693	25.2894	25.7313		176.076	25.9669	27.2403		215.399	26.0082
5	20.29	5.0725		0.24	3.6	0.24	3	0.24	2.7	0.21	3.8	0.21	2.9			0.221	25.9995	0.23	26.0098			24.7	46		27.3248	9.7963		0.11849	23.6294	24.989		46.2444	24.2891	25.2682		93.706	24.5209	25.4429		134.748	25.2894	25.7313		176.128	26.0108	27.2403		215.452	26.0082
6	23.99	5.9975														0.32	25.9995	0.33	26.0021			25.4	66		28.3558	22.121		0.16862	23.6294	24.989		46.2943	24.2891	25.2682		93.7681	24.5209	25.4429		134.8	25.2894	25.7313		176.178	26.0108	27.2403		215.502	26.0082
																0.393	25.9995	0.408	26.0072			27.2	117.961		29.8248	39.5273		0.2193	23.6893	24.989		46.3498	24.2891	25.2682		93.8292	24.5209	25.4429		134.851	25.2894	25.7313		176.228	26.0108	27.2403		215.561	25.9773
																0.467	25.9995	0.485	26.0098			29.2	185.607		32.5052	62.3347		0.27108	23.6893	24.989		46.3997	24.2891	25.2682		93.8802	24.5447	25.4429		134.902	25.2894	25.7313		176.278	26.0108	27.3009		215.61	25.9773
																0.541	25.9995	0.561	26.0124			31.5	269.416		35.4176	90.6587		0.32492	23.6893	25.0635		46.4507	24.3312	25.2682		93.9318	24.5447	25.4429		134.953	25.2894	25.7198		176.331	26.0108	27.3009		215.662	25.9773
																0.615	25.9995	0.638	26.0149			34.5	370.508		39.1805	124.974		0.37717	23.6893	25.0635		46.5015	24.3312	25.2682		93.9841	24.5447	25.4429		135.005	25.2894	25.7198		176.381	26.0108	27.3009		215.713	25.9773
																0.712	25.9995	0.74	26.0149			38.1	489.888		43.1238	165.39		0.42943	23.6893	25.0635		46.5534	24.3312	25.2682		94.0372	24.5447	25.4429		135.056	25.2894	25.7198		176.433	26.0108	27.3009		215.765	25.9773
																0.787	25.9995	0.816	26.0175			41.9	627.976					0.47953	23.6893	25.0635		46.6057	24.3312	25.2077		94.0889	24.5447	25.4429		135.107	25.1655	25.7198		176.483	26.0108	27.3009		215.818	25.9773
																0.861	25.9995	0.892	26.0175									0.53112	23.6893	25.0635		46.6577	24.3312	25.2077		94.1443	24.5447	25.4359		135.158	25.1655	25.7198		176.537	25.9309	27.3009		215.868	25.9773
																0.935	25.9995	0.967	26.0201									0.58245	23.6893	25.0635		46.7077	24.3312	25.2077		94.2053	24.5447	25.4359		135.212	25.1655	25.7198		176.588	25.9309	27.3009		215.922	25.9773
																1.008	25.9969	1.044	26.0227									0.63314	23.7106	25.0635		46.7676	24.3312	25.2077		94.2653	24.5447	25.4359		135.263	25.1655	25.7198		176.641	25.9309	27.3009		215.979	25.9773
																1.107	25.9969	1.376	26.0381									0.68427	23.7106	25.0635		46.8178	24.3312	25.2077		94.3181	24.8153	25.4359		135.314	25.1655	25.7198		176.692	25.9309	27.2358		216.04	25.9515
																1.182	25.9969	1.452	26.033									0.73449	23.7106	25.0809		46.8718	24.2409	25.2077		94.3711	24.8153	25.4359		135.375	25.1655	25.7198		176.743	25.9309	27.2358		216.092	25.9515
																1.255	25.9892	1.554	26.0278									0.78449	23.7106	25.0809		46.9214	24.2409	25.2077		94.4231	24.8153	25.4359		135.425	25.1655	25.7298		176.794	25.9309	27.2358		216.143	25.9515
																1.329	25.9866	1.631	26.0562									0.83503	23.7106	25.0809		46.9742	24.2409	25.2077		94.4755	24.8153	25.4359		135.476	25.1655	25.7298		176.845	25.9309	27.2358		216.194	25.9515
																1.403	25.9686	1.707	26.0433									0.88697	23.7106	25.0809		47.0257	24.2409	25.1553		94.528	24.8153	25.4359		135.527	25.354	25.7298		176.895	25.9309	27.2358		216.246	25.9515
																1.501	25.9273	1.784	26.0536									0.93641	23.7106	25.0809		47.0808	24.2409	25.1553		94.5792	24.8153	25.514		135.589	25.354	25.7298		176.95	25.8587	27.2358		216.299	25.9515
																1.575	25.8912	1.861	26.0485									0.98754	23.7106	25.0809		47.1317	24.2409	25.1553		94.635	24.8153	25.514		135.64	25.354	25.7298		177.004	25.8587	27.2358		216.35	25.9515
																1.648	25.8526	1.962	26.0485									1.03924	23.7106	25.0809		47.1918	24.2409	25.1553		94.6961	24.8153	25.514		135.693	25.354	25.7298		177.056	25.8587	27.2358		216.409	25.9515
																1.722	25.8113	2.039	26.051									1.08927	23.7585	25.0809		47.2426	24.2409	25.1553		94.7478	24.8153	25.514		135.743	25.354	25.7298		177.106	25.8587	27.0805		216.469	25.9489
																1.796	25.7675	2.115	26.0485									1.14047	23.7585	25.0809		47.2985	24.2409	25.1553		94.7993	24.863	25.514		135.804	25.354	25.7674		177.158	25.8587	27.0805		216.52	25.9489
																1.897	25.7108	2.192	26.0536									1.19126	23.7585	25.0585		47.3477	24.0468	25.1553		94.8498	24.863	25.514		135.854	25.354	25.7674		177.21	25.8587	27.0805		216.571	25.9489
																1.97	25.6696	2.269	26.0536									1.24244	23.7585	25.0585		47.3985	24.0468	25.1553		94.8999	24.863	25.514		135.909	25.354	25.7674		177.261	25.8587	27.0805		216.623	25.9489
																2.044	25.6284	2.371	26.0381									1.29232	23.7585	25.0585		47.4489	24.0468	25.1553		94.9542	24.863	25.514		135.959	25.354	25.7674		177.311	25.8587	27.0805		216.675	25.9489
																2.118	25.5871	2.447	26.0562									1.34329	23.7585	25.0585		47.5018	24.0468	25.1454		95.007	24.863	25.56		136.02	25.4932	25.7674		177.374	25.8587	27.0805		216.729	25.9489
																2.191	25.5459	2.524	26.0588									1.3945	23.7585	25.0585		47.5528	24.0468	25.1454		95.0668	24.863	25.56		136.07	25.4932	25.7674		177.426	25.8407	27.0805		216.784	25.9489
																2.29	25.4943	2.601	26.0588									1.44418	23.7585	25.0585		47.6127	24.0468	25.1454		95.1271	24.863	25.56		136.12	25.4932	25.7674		177.479	25.8407	27.0805		216.842	25.9489
																2.364	25.4557	3.087	26.0716									1.4953	23.6618	25.0585		47.6636	24.0468	25.1454		95.1784	24.863	25.56		136.171	25.4932	25.7674		177.531	25.8407	27.0148		216.904	26.0546
																2.438	25.417	3.189	26.0871									1.54649	23.6618	24.9901		47.7248	24.0468	25.1454		95.229	24.8989	25.56		136.221	25.4932	25.7674		177.584	25.8407	27.0148		216.957	26.0546
																2.511	25.3809	3.265	26.1052									1.5992	23.6618	24.9901		47.7755	23.9342	25.1454		95.28	24.8989	25.56		136.272	25.4932	25.8194		177.637	25.8407	27.0148		217.008	26.0546
																2.585	25.3448	3.341	26.1232									1.65013	23.6618	24.9901		47.8277	23.9342	25.1454		95.3298	24.8989	25.56		136.327	25.4932	25.8194		177.69	25.8407	27.0148		217.063	26.0546
																2.684	25.2959	3.417	26.1464									1.70742	23.6618	24.9901		47.8777	23.9342	25.1454		95.3818	24.8989	25.56		136.377	25.5327	25.8194		177.742	25.8407	27.0148		217.114	26.0546
																2.758	25.2881	3.493	26.1696									1.75865	23.6618	24.9901		47.9297	23.9342	25.1544		95.4341	24.8989	25.5634		136.434	25.5327	25.8194		177.802	25.8407	27.0148		217.168	26.0546
																2.832	25.2598	3.595	26.2005									1.80907	23.6618	24.9901		47.9804	23.9342	25.1544		95.491	24.8989	25.5634		136.486	25.5327	25.8194		177.853	25.802	27.0148		217.221	26.0546
																2.905	25.2314	3.671	26.2211									1.86015	23.6618	24.9901		48.0307	23.9342	25.1544		95.5522	24.8989	25.5634		136.54	25.5327	25.8194		177.904	25.802	27.0148		217.284	26.0546
																2.979	25.2186	3.747	26.2469									1.91215	23.4635	24.9901		48.0818	23.9342	25.1544		95.604	24.8989	25.5634		136.59	25.5327	25.8194		177.954	25.802	27.0773		217.345	26.101
																3.077	25.2005	3.823	26.2727									1.96329	23.4635	24.9901		48.1435	23.9342	25.1544		95.6552	24.9342	25.5634		136.647	25.5327	25.8194		178.004	25.802	27.0773		217.397	26.101
																3.151	25.1902	3.9	26.2959									2.0161	23.4635	24.9751		48.1946	24.1715	25.1544		95.7078	24.9342	25.5634		136.699	25.5327	25.8496		178.054	25.802	27.0773		217.449	26.101
																3.225	25.1825	4.002	26.3294									2.06614	23.4635	24.9751		48.2468	24.1715	25.1544		95.7587	24.9342	25.5634		136.751	25.5327	25.8496		178.106	25.802	27.0773		217.501	26.101
																3.299	25.1747	4.079	26.3526									2.12212	23.4635	24.9751		48.2968	24.1715	25.1588		95.8101	24.9342	25.4656		136.804	25.5327	25.8496		178.158	25.802	27.0773		217.553	26.101
																3.373	25.167	4.156	26.3732									2.17312	23.4635	24.9751		48.3506	24.1715	25.1588		95.8652	24.9342	25.4656		136.861	25.5804	25.8496		178.208	25.802	27.0773		217.607	26.101
																3.472	25.1619	4.643	26.4737									2.23123	23.4635	24.9751		48.4008	24.1715	25.1588		95.9218	24.9342	25.4656		136.911	25.5804	25.8496		178.258	25.9025	27.0773		217.659	26.101
																3.546	25.1567	4.72	26.4866									2.28195	23.4635	24.9751		48.4526	24.1715	25.1588		95.9834	24.9342	25.4656		136.963	25.5804	25.8496		178.311	25.9025	27.0773		217.72	26.119
																3.62	25.1541	4.822	26.4918									2.33225	23.3593	24.9751		48.5038	24.1715	25.1588		96.0341	24.9342	25.4656		137.013	25.5804	25.8496		178.366	25.9025	27.1714		217.781	26.119
																3.694	25.1515	4.899	26.4918									2.38318	23.3593	24.9751		48.5536	24.1715	25.1588		96.0859	24.7039	25.4656		137.072	25.5804	25.8496		178.417	25.9025	27.1714		217.831	26.119
																3.768	25.149	4.976	26.4969									2.43702	23.3593	24.9924		48.6033	24.25	25.1588		96.137	24.7039	25.4656		137.124	25.5804	25.8496		178.468	25.9025	27.1714		217.885	26.119
																3.867	25.1464	5.053	26.4995									2.48754	23.3593	24.9924		48.6533	24.25	25.1588		96.187	24.7039	25.4656		137.177	25.5804	25.7511		178.518	25.9025	27.1714		217.937	26.119
																3.941	25.1464	5.13	26.5072									2.53712	23.3593	24.9924		48.7046	24.25	25.1588		96.2424	24.7039	25.4656		137.228	25.5804	25.7511		178.57	25.9025	27.1714		217.988	26.119
																4.014	25.1438	5.232	26.5098									2.58846	23.3593	24.9924		48.7559	24.25	25.2219		96.295	24.7039	25.4573		137.288	25.5404	25.7511		178.62	25.9025	27.1714		218.043	26.119
																4.087	25.1464	5.309	26.5098									2.63912	23.3593	24.9924		48.8077	24.25	25.2219		96.3559	24.7039	25.4573		137.338	25.5404	25.7511		178.673	25.9669	27.1714		218.096	26.119
																4.161	25.1258	5.386	26.5175									2.69609	23.3593	24.9924		48.8578	24.25	25.2219		96.4138	24.7039	25.4573		137.392	25.5404	25.7511		178.728	25.9669	27.1714		218.158	26.119
																4.261	25.1387	5.463	26.5149									2.7463	23.6126	24.9924		48.9074	24.25	25.2219		96.4643	24.7039	25.4573		137.444	25.5404	25.7511		178.788	25.9669	27.2429		218.216	26.003
																4.336	25.1412	5.54	26.5201									2.79857	23.6126	24.9924		48.9576	24.25	25.2219		96.5147	24.5355	25.4573		137.505	25.5404	25.7511		178.839	25.9669	27.2429		218.267	26.003
																4.41	25.1361	5.642	26.5227									2.8482	23.6126	24.9924		49.0087	24.25	25.2219		96.5669	24.5355	25.4573		137.555	25.5404	25.7511		178.889	25.9669	27.2429		218.321	26.003
																4.484	25.1361	5.718	26.5201									2.90003	23.6126	24.9884		49.0595	24.281	25.2219		96.62	24.5355	25.4573		137.609	25.5404	25.7362		178.941	25.9669	27.2429		218.373	26.003
																4.558	25.1155	5.795	26.5201									2.94992	23.6126	24.9884		49.1105	24.281	25.2219		96.6729	24.5355	25.4573		137.661	25.5404	25.7362		178.992	25.9669	27.2429		218.424	26.003
																4.657	25.0742	6.128	26.5227									3.00185	23.6126	24.9884		49.1625	24.281	25.2431		96.7251	24.5355	25.4523		137.716	25.5404	25.7362		179.043	25.9669	27.2429		218.477	26.003
																4.731	25.0381	6.204	26.5253									3.05204	23.6126	24.9884		49.2136	24.281	25.2431		96.776	24.5355	25.4523		137.766	25.3075	25.7362		179.099	26.0108	27.2429		218.534	26.003
																4.804	25.0021	6.281	26.5304									3.10956	23.6126	24.9884		49.2637	24.281	25.2431		96.834	24.5355	25.4523		137.816	25.3075	25.7362		179.15	26.0108	27.2429		218.592	26.003
																4.878	24.966	6.358	26.533									3.16026	23.6126	24.9884		49.3237	24.281	25.2431		96.8859	24.5355	25.4523		137.867	25.3075	25.7362		179.205	26.0108	27.2429		218.649	25.9747
																4.952	24.9299	6.459	26.5433									3.21284	23.6853	24.9884		49.3734	24.281	25.2431		96.9358	24.5577	25.4523		137.926	25.3075	25.7362		179.256	26.0108	27.3022		218.701	25.9747
																5.05	24.8809	6.535	26.5562									3.26309	23.6853	24.9884		49.4275	24.281	25.2431		96.988	24.5577	25.4523		137.977	25.3075	25.7362		179.307	26.0108	27.3022		218.752	25.9747
																5.124	24.8474	6.612	26.5691									3.31701	23.6853	25.0631		49.4776	24.3187	25.2431		97.0397	24.5577	25.4523		138.03	25.3075	25.7295		179.357	26.0108	27.3022		218.803	25.9747
																5.198	24.8139	6.689	26.582									3.3673	23.6853	25.0631		49.5296	24.3187	25.2431		97.092	24.5577	25.4523		138.081	25.3075	25.7295		179.41	26.0108	27.3022		218.854	25.9747
																5.272	24.783	6.766	26.5974									3.41815	23.6853	25.0631		49.5806	24.3187	25.2431		97.1416	24.5577	25.4523		138.138	25.1732	25.7295		179.459	26.0108	27.3022		218.906	25.9747
																5.345	24.7521	6.867	26.6206									3.46871	23.6853	25.0631		49.6305	24.3187	25.1933		97.1988	24.5577	25.4509		138.19	25.1732	25.7295		179.515	25.9412	27.3022		218.958	25.9747
																5.444	24.7108	6.944	26.6361									3.53488	23.6853	25.0631		49.6825	24.3187	25.1933		97.2569	24.5577	25.4509		138.245	25.1732	25.7295		179.568	25.9412	27.3022		219.014	25.9747
																5.517	24.6876	7.021	26.6541									3.58536	23.6853	25.0631		49.7345	24.3187	25.1933		97.3092	24.5577	25.4509		138.298	25.1732	25.7295		179.626	25.9412	27.3022		219.071	25.9541
																5.591	24.6619	7.098	26.6747									3.63736	23.7065	25.0631		49.7843	24.3187	25.1933		97.3601	24.5577	25.4509		138.358	25.1732	25.7295		179.679	25.9412	27.2725		219.123	25.9541
																5.665	24.6387	7.175	26.6928									3.68699	23.7065	25.0631		49.8438	24.2451	25.1933		97.4101	24.8406	25.4509		138.408	25.1732	25.7295		179.734	25.9412	27.2725		219.173	25.9541
																5.739	24.6155	7.276	26.716									3.73844	23.7065	25.0804		49.8937	24.2451	25.1933		97.4616	24.8406	25.4509		138.46	25.1732	25.7312		179.785	25.9412	27.2725		219.224	25.9541
																5.838	24.5871	7.353	26.7314									3.78849	23.7065	25.0804		49.9447	24.2451	25.1933		97.5141	24.8406	25.4509		138.51	25.1732	25.7312		179.838	25.9412	27.2725		219.277	25.9541
																5.912	24.6	7.76	26.7933									3.83919	23.7065	25.0804		49.996	24.2451	25.1933		97.5689	24.8406	25.4509		138.571	25.3451	25.7312		179.889	25.9412	27.2725		219.33	25.9541
																5.984	24.5665	7.835	26.8062									3.89025	23.7065	25.0804		50.0475	24.2451	25.1437		97.6189	24.8406	25.5358		138.621	25.3451	25.7312		179.953	25.9412	27.2725		219.381	25.9541
																6.057	24.5536	7.912	26.8191									3.94103	23.7065	25.0804		50.0975	24.2451	25.1437		97.6697	24.8406	25.5358		138.673	25.3451	25.7312		180.004	25.8613	27.2725		219.438	25.9541
																6.132	24.5588	7.989	26.8216									3.99134	23.7065	25.0804		50.1497	24.2451	25.1437		97.7209	24.8406	25.5358		138.724	25.3451	25.7312		180.066	25.8613	27.2725		219.496	25.9592
																6.231	24.5562	8.137	26.8242									4.04129	23.754	25.0804		50.1998	24.2451	25.1437		97.7718	24.8406	25.5358		138.785	25.3451	25.7312		180.118	25.8613	27.1018		219.547	25.9592
																6.304	24.5536	8.214	26.8036									4.09114	23.754	25.0804		50.2503	24.2451	25.1437		97.8229	24.8794	25.5358		138.837	25.3451	25.7312		180.169	25.8613	27.1018		219.601	25.9592
																6.379	24.5536	8.291	26.8294									4.14504	23.754	25.0665		50.3013	24.0254	25.1437		97.8738	24.8794	25.5358		138.894	25.3451	25.7702		180.219	25.8613	27.1018		219.653	25.9592
																6.453	24.5536	8.368	26.832									4.19514	23.754	25.0665		50.3507	24.0254	25.1437		97.9247	24.8794	25.5358		138.944	25.3451	25.7702		180.272	25.8613	27.1018		219.705	25.9592
																6.526	24.5536	8.445	26.832									4.24811	23.754	25.0665		50.4033	24.0254	25.1437		97.976	24.8794	25.5737		139.007	25.3451	25.7702		180.323	25.8613	27.1018		219.759	25.9592
																6.624	24.5562	8.546	26.8345									4.29918	23.754	25.0665		50.4553	24.0254	25.1252		98.0266	24.8794	25.5737		139.058	25.492	25.7702		180.382	25.8613	27.1018		219.812	25.9592
																6.698	24.5588	8.623	26.832									4.35528	23.754	25.0665		50.5044	24.0254	25.1252		98.0779	24.8794	25.5737		139.11	25.492	25.7702		180.436	25.8407	27.1018		219.871	25.9592
																6.772	24.5588	8.7	26.832									4.40519	23.754	25.0665		50.5553	24.0254	25.1252		98.1287	24.8794	25.5737		139.161	25.492	25.7702		180.499	25.8407	27.1018		219.934	26.0597
																6.845	24.5639	8.776	26.8294									4.45603	23.6571	25.0665		50.6162	24.0254	25.1252		98.1798	24.8794	25.5737		139.223	25.492	25.7702		180.55	25.8407	27.0354		219.985	26.0597
																6.919	24.5665	8.852	26.832									4.50757	23.6571	25.0665		50.6662	24.0254	25.1252		98.2298	24.9084	25.5737		139.274	25.492	25.7702		180.603	25.8407	27.0354		220.038	26.0597
																7.018	24.5716	9.261	26.8371									4.5591	23.6571	24.9896		50.7173	23.9202	25.1252		98.2807	24.9084	25.5737		139.326	25.492	25.7702		180.655	25.8407	27.0354		220.09	26.0597
																7.091	24.5768	9.363	26.8397									4.61001	23.6571	24.9896		50.7675	23.9202	25.1252		98.3308	24.9084	25.5737		139.377	25.492	25.828		180.708	25.8407	27.0354		220.141	26.0597
																7.166	24.5794	9.441	26.8577									4.66102	23.6571	24.9896		50.8196	23.9202	25.1252		98.3828	24.9084	25.5737		139.433	25.492	25.828		180.76	25.8407	27.0354		220.195	26.0597
																7.239	24.5845	9.518	26.8784									4.71646	23.6571	24.9896		50.8715	23.9202	25.1368		98.4337	24.9084	25.5728		139.485	25.5402	25.828		180.823	25.8407	27.0354		220.248	26.0597
																7.312	24.5768	9.593	26.9093									4.76682	23.6571	24.9896		50.9233	23.9202	25.1368		98.4897	24.9084	25.5728		139.537	25.5402	25.828		180.874	25.8046	27.0354		220.309	26.1035
																7.413	24.5948	9.669	26.9402									4.82846	23.6571	24.9896		50.9733	23.9202	25.1368		98.549	24.9084	25.5728		139.588	25.5402	25.828		180.937	25.8046	27.0354		220.371	26.1035
																7.486	24.6	9.77	26.9737									4.88013	23.4661	24.9896		51.0333	23.9202	25.1368		98.5992	24.9084	25.5728		139.639	25.5402	25.828		180.988	25.8046	27.0908		220.421	26.1035
																7.559	24.6	9.847	27.0021									4.92988	23.4661	24.9896		51.0834	23.9202	25.1368		98.6509	24.9401	25.5728		139.69	25.5402	25.828		181.04	25.8046	27.0908		220.472	26.1035
																7.632	24.6052	9.923	27.0253									4.98207	23.4661	24.9896		51.1334	24.1638	25.1368		98.7016	24.9401	25.5728		139.743	25.5402	25.828		181.09	25.8046	27.0908		220.524	26.1035
																7.705	24.6052	10	27.051									5.03409	23.4661	24.9754		51.1835	24.1638	25.1368		98.7529	24.9401	25.5728		139.795	25.5402	25.828		181.143	25.8046	27.0908		220.574	26.1035
																7.806	24.5974	10.077	27.0768									5.09108	23.4661	24.9754		51.2345	24.1638	25.1368		98.803	24.9401	25.5728		139.85	25.5402	25.8585		181.194	25.8046	27.0908		220.628	26.1035
																7.88	24.5871	10.177	27.1052									5.1439	23.4661	24.9754		51.2855	24.1638	25.1368		98.8559	24.9401	25.4722		139.901	25.5885	25.8585		181.261	25.8046	27.0908		220.682	26.1035
																7.953	24.5742	10.253	27.1258									5.19614	23.4661	24.9754		51.3372	24.1638	25.1571		98.9087	24.9401	25.4722		139.956	25.5885	25.8585		181.313	25.9102	27.0908		220.742	26.1035
																8.027	24.5588	10.329	27.1464									5.25581	23.4661	24.9754		51.3875	24.1638	25.1571		98.9659	24.9401	25.4722		140.007	25.5885	25.8585		181.373	25.9102	27.0908		220.799	26.1035
																8.101	24.5407	10.406	27.167									5.30707	23.4661	24.9754		51.4387	24.1638	25.1571		99.0176	24.9401	25.4722		140.067	25.5885	25.8585		181.424	25.9102	27.1797		220.851	26.1035
																8.2	24.5149	10.483	27.1851									5.35817	23.3578	24.9754		51.4903	24.1638	25.1571		99.0689	24.7231	25.4722		140.118	25.5885	25.8585		181.477	25.9102	27.1797		220.905	26.1035
																8.274	24.4969	10.813	27.2418									5.41116	23.3578	24.9893		51.5423	24.2625	25.1571		99.12	24.7231	25.4722		140.171	25.5885	25.8585		181.529	25.9102	27.1797		220.956	26.1035
																8.348	24.4763	10.89	27.2314									5.46117	23.3578	24.9893		51.5935	24.2625	25.1571		99.1716	24.7231	25.4722		140.221	25.5885	25.8585		181.581	25.9102	27.1797		221.007	26.1035
																8.422	24.4582	10.992	27.2392									5.52219	23.3578	24.9893		51.6445	24.2625	25.1571		99.2258	24.7231	25.4693		140.277	25.5885	25.7513		181.633	25.9102	27.1797		221.062	26.1035
																8.496	24.4402	11.068	27.2418									5.57498	23.3578	24.9893		51.6965	24.2625	25.1571		99.2777	24.7231	25.4693		140.328	25.5589	25.7513		181.695	25.9102	27.1797		221.115	26.1035
																8.595	24.4196	11.145	27.2366									5.62702	23.3578	24.9893		51.7474	24.2625	25.2209		99.3284	24.7231	25.4693		140.38	25.5589	25.7513		181.749	25.9721	27.1797		221.175	26.1035
																8.669	24.4041	11.222	27.2392									5.68788	23.3578	24.9893		51.7974	24.2625	25.2209		99.3794	24.7231	25.4693		140.43	25.5589	25.7513		181.809	25.9721	27.1797		221.236	25.9953
																8.743	24.3887	11.299	27.2366									5.74002	23.3578	24.9893		51.8495	24.2625	25.2209		99.4309	24.7231	25.4693		140.488	25.5589	25.7513		181.861	25.9721	27.248		221.286	25.9953
																8.817	24.3732	11.401	27.234									5.791	23.6074	24.9893		51.8994	24.2625	25.2209		99.4816	24.5603	25.4693		140.537	25.5589	25.7513		181.912	25.9721	27.248		221.336	25.9953
																8.891	24.3629	11.477	27.2314									5.84098	23.6074	24.9893		51.9564	24.2625	25.2209		99.5321	24.5603	25.4693		140.591	25.5589	25.7513		181.962	25.9721	27.248		221.388	25.9953
																8.99	24.3448	11.554	27.2314									5.89215	23.6074	24.9858		52.0074	24.2811	25.2209		99.5825	24.5603	25.4693		140.641	25.5589	25.7513		182.015	25.9721	27.248		221.44	25.9953
																9.063	24.3629	11.631	27.2289									5.95188	23.6074	24.9858		52.0587	24.2811	25.2209		99.6342	24.5603	25.4568		140.691	25.5589	25.7402		182.065	25.9721	27.248		221.493	25.9953
																9.136	24.3345	11.708	27.2263									6.00325	23.6074	24.9858		52.1097	24.2811	25.2209		99.6858	24.5603	25.4568		140.741	25.3185	25.7402		182.125	25.9721	27.248		221.546	25.9953
																9.21	24.332	11.81	27.2211									6.05409	23.6074	24.9858		52.1616	24.2811	25.2403		99.7415	24.5603	25.4568		140.792	25.3185	25.7402		182.177	26.0185	27.248		221.606	25.9695
																9.284	24.332	11.886	27.216									6.10588	23.6074	24.9858		52.2125	24.2811	25.2403		99.7927	24.5603	25.4568		140.843	25.3185	25.7402		182.237	26.0185	27.248		221.663	25.9695
																9.382	24.3294	11.963	27.2134									6.1569	23.6074	24.9858		52.2624	24.2811	25.2403		99.8449	24.5603	25.4568		140.892	25.3185	25.7402		182.287	26.0185	27.3092		221.714	25.9695
																9.456	24.3294	12.04	27.2082									6.20722	23.6856	24.9858		52.3111	24.2811	25.2403		99.8958	24.5859	25.4568		140.943	25.3185	25.7402		182.338	26.0185	27.3092		221.765	25.9695
																9.529	24.332	12.448	27.1954									6.2592	23.6856	24.9858		52.3621	24.2811	25.2403		99.9466	24.5859	25.4568		140.995	25.3185	25.7402		182.389	26.0185	27.3092		221.818	25.9695
																9.603	24.332	12.524	27.2082									6.30891	23.6856	25.0596		52.4125	24.2811	25.2403		99.9977	24.5859	25.4568		141.046	25.3185	25.7402		182.444	26.0185	27.3092		221.871	25.9695
																9.677	24.3345	12.628	27.234									6.35914	23.6856	25.0596		52.4622	24.3128	25.2403		100.047	24.5859	25.4568		141.096	25.3185	25.7279		182.497	26.0185	27.3092		221.923	25.9695
																9.777	24.3397	12.704	27.2598									6.41018	23.6856	25.0596		52.5125	24.3128	25.2403		100.097	24.5859	25.451		141.148	25.3185	25.7279		182.56	26.0185	27.3092		221.974	25.9695
																9.851	24.3423	12.78	27.2856									6.46009	23.6856	25.0596		52.5628	24.3128	25.19		100.148	24.5859	25.451		141.199	25.1779	25.7279		182.612	25.9154	27.3092		222.035	25.9695
																9.925	24.3474	12.855	27.3139									6.51206	23.6856	25.0596		52.6153	24.3128	25.19		100.199	24.5859	25.451		141.25	25.1779	25.7279		182.663	25.9154	27.3092		222.095	25.9515
																9.999	24.35	12.932	27.3397									6.56213	23.6856	25.0596		52.6667	24.3128	25.19		100.252	24.5859	25.451		141.302	25.1779	25.7279		182.715	25.9154	27.239		222.146	25.9515
																10.073	24.3552	13.033	27.3732									6.61422	23.6856	25.0596		52.7175	24.3128	25.19		100.304	24.8485	25.451		141.355	25.1779	25.7279		182.767	25.9154	27.239		222.197	25.9515
																10.171	24.3629	13.11	27.3964									6.66602	23.7054	25.0596		52.7695	24.3128	25.19		100.356	24.8485	25.451		141.407	25.1779	25.7279		182.819	25.9154	27.239		222.249	25.9515
																10.245	24.368	13.187	27.417									6.71699	23.7054	25.0596		52.8223	24.3128	25.19		100.407	24.8485	25.451		141.458	25.1779	25.7279		182.873	25.9154	27.239		222.301	25.9515
																10.319	24.3732	13.264	27.4402									6.76895	23.7054	25.0797		52.8728	24.244	25.19		100.457	24.8485	25.451		141.51	25.1779	25.7334		182.926	25.9154	27.239		222.355	25.9515
																10.393	24.3784	13.341	27.4582									6.81997	23.7054	25.0797		52.9233	24.244	25.19		100.507	24.8485	25.5242		141.566	25.1779	25.7334		182.99	25.9154	27.239		222.408	25.9515
																10.466	24.3732	13.443	27.4814									6.87196	23.7054	25.0797		52.9734	24.244	25.19		100.56	24.8485	25.5242		141.616	25.3173	25.7334		183.04	25.8613	27.239		222.467	25.9515
																10.563	24.3912	13.52	27.4995									6.92247	23.7054	25.0797		53.0255	24.244	25.1406		100.611	24.8485	25.5242		141.668	25.3173	25.7334		183.1	25.8613	27.239		222.53	25.9592
																10.638	24.3964	13.596	27.5124									6.98403	23.7054	25.0797		53.0778	24.244	25.1406		100.665	24.8485	25.5242		141.718	25.3173	25.7334		183.153	25.8613	27.0876		222.585	25.9592
																10.712	24.4015	13.672	27.5201									7.03506	23.7479	25.0797		53.1296	24.244	25.1406		100.715	24.8841	25.5242		141.775	25.3173	25.7334		183.207	25.8613	27.0876		222.637	25.9592
																10.786	24.4067	14.411	27.5407									7.0847	23.7479	25.0797		53.1804	24.244	25.1406		100.764	24.8841	25.5242		141.827	25.3173	25.7334		183.259	25.8613	27.0876		222.688	25.9592
																10.859	24.4093	14.488	27.5356									7.13516	23.7479	25.0797		53.2385	24.0386	25.1406		100.815	24.8841	25.5242		141.882	25.3173	25.7334		183.313	25.8613	27.0876		222.741	25.9592
																10.958	24.4015	14.565	27.5356									7.18713	23.7479	25.0662		53.2896	24.0386	25.1406		100.865	24.8841	25.5242		141.933	25.3173	25.7334		183.363	25.8613	27.0876		222.792	25.9592
																11.033	24.3938	14.667	27.5278									7.23726	23.7479	25.0662		53.3402	24.0386	25.1406		100.917	24.8841	25.5242		141.989	25.3173	25.7834		183.429	25.8613	27.0876		222.844	25.9592
																11.107	24.3835	14.743	27.5227									7.29092	23.7479	25.0662		53.3902	24.0386	25.1406		100.97	24.8841	25.5613		142.04	25.4971	25.7834		183.481	25.8407	27.0876		222.895	25.9592
																11.181	24.3706	14.82	27.5175									7.34205	23.7479	25.0662		53.4403	24.0386	25.1236		101.03	24.8841	25.5613		142.093	25.4971	25.7834		183.542	25.8407	27.0876		222.955	26.0623
																11.255	24.3577	14.896	27.5124									7.39886	23.7479	25.0662		53.4905	24.0386	25.1236		101.079	24.8841	25.5613		142.145	25.4971	25.7834		183.593	25.8407	27.0309		223.007	26.0623
																11.353	24.3397	14.973	27.5072									7.45025	23.7479	25.0662		53.5406	24.0386	25.1236		101.13	24.8841	25.5613		142.203	25.4971	25.7834		183.646	25.8407	27.0309		223.058	26.0623
																11.427	24.3242	15.075	27.4995									7.50017	23.6774	25.0662		53.5923	24.0386	25.1236		101.181	24.9144	25.5613		142.254	25.4971	25.7834		183.7	25.8407	27.0309		223.108	26.0623
																11.5	24.3113	15.151	27.4918									7.55031	23.6774	25.0662		53.6445	24.0386	25.1236		101.231	24.9144	25.5613		142.306	25.4971	25.7834		183.751	25.8407	27.0309		223.161	26.0623
																11.574	24.2985	15.227	27.4866									7.60103	23.6774	24.9905		53.6958	23.9305	25.1236		101.283	24.9144	25.5613		142.357	25.4971	25.7834		183.802	25.8407	27.0309		223.213	26.0623
																11.647	24.2856	15.633	27.4737									7.65593	23.6774	24.9905		53.7464	23.9305	25.1236		101.335	24.9144	25.5613		142.418	25.4971	25.8404		183.864	25.8407	27.0309		223.268	26.0623
																11.746	24.2701	15.711	27.484									7.70615	23.6774	24.9905		53.7983	23.9305	25.1236		101.385	24.9144	25.563		142.469	25.5444	25.8404		183.915	25.8072	27.0309		223.322	26.0623
																11.82	24.2598	15.788	27.5021									7.75716	23.6774	24.9905		53.8494	23.9305	25.1489		101.436	24.9144	25.563		142.52	25.5444	25.8404		183.976	25.8072	27.0309		223.383	26.1035
																11.893	24.2495	15.891	27.533									7.80831	23.6774	24.9905		53.9016	23.9305	25.1489		101.489	24.9144	25.563		142.571	25.5444	25.8404		184.026	25.8072	27.1056		223.434	26.1035
																11.966	24.2392	15.968	27.5562									7.85893	23.6774	24.9905		53.9521	23.9305	25.1489		101.542	24.9144	25.563		142.627	25.5444	25.8404		184.08	25.8072	27.1056		223.484	26.1035
																12.039	24.2314	16.044	27.5794									7.91067	23.4748	24.9905		54.0077	23.9305	25.1489		101.592	24.9475	25.563		142.678	25.5444	25.8404		184.131	25.8072	27.1056		223.536	26.1035
																12.141	24.2211	16.122	27.6026									7.9639	23.4748	24.9905		54.0576	23.9305	25.1489		101.642	24.9475	25.563		142.732	25.5444	25.8404		184.192	25.8072	27.1056		223.586	26.1035
																12.214	24.2392	16.199	27.6232									8.01499	23.4748	24.9768		54.1175	24.1458	25.1489		101.693	24.9475	25.563		142.782	25.5444	25.8404		184.245	25.8072	27.1056		223.636	26.1035
																12.289	24.2186	16.348	27.6619									8.07399	23.4748	24.9768		54.1696	24.1458	25.1489		101.743	24.9475	25.563		142.838	25.5444	25.8644		184.304	25.8072	27.1056		223.689	26.1035
																12.362	24.216	16.425	27.6799									8.12398	23.4748	24.9768		54.2215	24.1458	25.1489		101.797	24.9475	25.4617		142.888	25.5867	25.8644		184.354	25.9154	27.1056		223.744	26.1035
																12.435	24.2186	16.502	27.6979									8.17485	23.4748	24.9768		54.2717	24.1458	25.1489		101.85	24.9475	25.4617		142.943	25.5867	25.8644		184.415	25.9154	27.1056		223.801	26.1087
																12.534	24.2211	16.578	27.7134									8.22628	23.4748	24.9768		54.3232	24.1458	25.1637		101.902	24.9475	25.4617		142.993	25.5867	25.8644		184.466	25.9154	27.1881		223.852	26.1087
																12.608	24.2237	16.654	27.7263									8.27805	23.4748	24.9768		54.3735	24.1458	25.1637		101.96	24.9475	25.4617		143.051	25.5867	25.8644		184.52	25.9154	27.1881		223.902	26.1087
																12.682	24.2263	16.756	27.7443									8.3317	23.3532	24.9768		54.4297	24.1458	25.1637		102.01	24.7165	25.4617		143.102	25.5867	25.8644		184.571	25.9154	27.1881		223.955	26.1087
																12.756	24.2289	17.063	27.783									8.3822	23.3532	24.9768		54.4804	24.1458	25.1637		102.062	24.7165	25.4617		143.157	25.5867	25.8644		184.623	25.9154	27.1881		224.007	26.1087
																12.829	24.234	17.164	27.7701									8.43202	23.3532	24.9878		54.5321	24.2522	25.1637		102.112	24.7165	25.4617		143.208	25.5867	25.8644		184.674	25.9154	27.1881		224.061	26.1087
																12.928	24.2392	17.241	27.7701									8.48886	23.3532	24.9878		54.5835	24.2522	25.1637		102.162	24.7165	25.4617		143.264	25.5867	25.8644		184.737	25.9154	27.1881		224.113	26.1087
																13.002	24.2443	17.318	27.7753									8.53974	23.3532	24.9878		54.6353	24.2522	25.1637		102.212	24.7165	25.4495		143.316	25.5803	25.7549		184.788	25.9721	27.1881		224.176	25.9979
																13.076	24.2495	17.395	27.7624									8.59111	23.3532	24.9878		54.687	24.2522	25.1637		102.264	24.7165	25.4495		143.366	25.5803	25.7549		184.847	25.9721	27.1881		224.227	25.9979
																13.15	24.2546	17.471	27.7598									8.64209	23.3532	24.9878		54.7368	24.2522	25.2335		102.316	24.7165	25.4495		143.417	25.5803	25.7549		184.899	25.9721	27.2583		224.278	25.9979
																13.223	24.2598	17.573	27.7546									8.69157	23.3532	24.9878		54.7884	24.2522	25.2335		102.368	24.7165	25.4495		143.474	25.5803	25.7549		184.95	25.9721	27.2583		224.329	25.9979
																13.322	24.2675	17.65	27.7495									8.74201	23.5835	24.9878		54.8393	24.2522	25.2335		102.419	24.5613	25.4495		143.526	25.5803	25.7549		185	25.9721	27.2583		224.38	25.9979
																13.396	24.2753	17.727	27.7418									8.79379	23.5835	24.9878		54.889	24.2522	25.2335		102.47	24.5613	25.4495		143.578	25.5803	25.7549		185.054	25.9721	27.2583		224.431	25.9979
																13.47	24.2804	17.804	27.7392									8.84401	23.5835	24.9878		54.9415	24.2835	25.2335		102.52	24.5613	25.4495		143.63	25.5803	25.7549		185.105	25.9721	27.2583		224.486	25.9979
																13.544	24.2881	17.881	27.7314									8.89596	23.5835	24.9826		54.9913	24.2835	25.2335		102.572	24.5613	25.4477		143.687	25.5803	25.7549		185.168	25.9721	27.2583		224.538	25.9979
																13.618	24.283	17.982	27.7263									8.94782	23.5835	24.9826		55.0431	24.2835	25.2335		102.624	24.5613	25.4477		143.738	25.3481	25.7485		185.219	26.0159	27.2583		224.599	25.9979
																13.717	24.301	18.059	27.7108									8.99896	23.5835	24.9826		55.0933	24.2835	25.2335		102.674	24.5613	25.4477		143.79	25.3481	25.7485		185.281	26.0159	27.2583		224.66	25.9721
																13.79	24.3088	18.135	27.7134									9.04969	23.5835	24.9826		55.1454	24.2835	25.2555		102.734	24.5613	25.4477		143.842	25.3481	25.7485		185.332	26.0159	27.3273		224.712	25.9721
																13.863	24.3139	18.211	27.7082									9.10114	23.5835	24.9826		55.1967	24.2835	25.2555		102.783	24.5613	25.4477		143.9	25.3481	25.7485		185.384	26.0159	27.3273		224.763	25.9721
																13.937	24.3191	18.287	27.7005									9.15188	23.6834	24.9826		55.2554	24.2835	25.2555		102.834	24.6074	25.4477		143.953	25.3481	25.7485		185.434	26.0159	27.3273		224.814	25.9721
																14.011	24.3191	18.387	27.6979									9.20364	23.6834	24.9826		55.3054	24.2835	25.2555		102.885	24.6074	25.4477		144.003	25.3481	25.7485		185.49	26.0159	27.3273		224.866	25.9721
																14.111	24.3062	18.695	27.6876									9.25328	23.6834	24.9826		55.3664	24.3196	25.2555		102.936	24.6074	25.4477		144.054	25.3481	25.7485		185.542	26.0159	27.3273		224.921	25.9721
																14.186	24.2933	18.797	27.6747									9.30468	23.6834	25.0594		55.4173	24.3196	25.2555		102.987	24.6074	25.4477		144.114	25.3481	25.7485		185.604	26.0159	27.3273		224.974	25.9721
																14.26	24.2778	18.872	27.6825									9.35591	23.6834	25.0594		55.4692	24.3196	25.2555		103.038	24.6074	25.4515		144.165	25.2024	25.7347		185.654	25.8999	27.3273		225.026	25.9721
																14.334	24.2572	18.949	27.6979									9.40689	23.6834	25.0594		55.5215	24.3196	25.2555		103.088	24.6074	25.4515		144.217	25.2024	25.7347		185.716	25.8999	27.3273		225.088	25.9515
																14.408	24.2392	19.024	27.7211									9.45799	23.6834	25.0594		55.5712	24.3196	25.2555		103.146	24.6074	25.4515		144.268	25.2024	25.7347		185.766	25.8999	27.2126		225.14	25.9515
																14.507	24.2134	19.101	27.7418									9.50897	23.6834	25.0594		55.6212	24.3196	25.2016		103.209	24.6074	25.4515		144.326	25.2024	25.7347		185.818	25.8999	27.2126		225.193	25.9515
																14.58	24.1954	19.202	27.7701									9.56001	23.6834	25.0594		55.6743	24.3196	25.2016		103.26	24.8711	25.4515		144.379	25.2024	25.7347		185.87	25.8999	27.2126		225.245	25.9515
																14.654	24.1773	19.279	27.7933									9.61014	23.7036	25.0594		55.7256	24.3196	25.2016		103.31	24.8711	25.4515		144.431	25.2024	25.7347		185.925	25.8999	27.2126		225.299	25.9515
																14.728	24.1619	19.356	27.8139									9.66316	23.7036	25.0594		55.7814	24.3196	25.2016		103.361	24.8711	25.4515		144.483	25.2024	25.7347		185.976	25.8999	27.2126		225.352	25.9515
																14.801	24.1464	19.433	27.8345									9.7128	23.7036	25.0808		55.8326	24.2679	25.2016		103.412	24.8711	25.4515		144.544	25.2024	25.7347		186.04	25.8999	27.2126		225.404	25.9515
																14.9	24.1258	19.51	27.8526									9.77281	23.7036	25.0808		55.8853	24.2679	25.2016		103.465	24.8711	25.5267		144.596	25.3025	25.7347		186.091	25.8561	27.2126		225.463	25.9515
																14.974	24.1129	19.612	27.8732									9.82389	23.7036	25.0808		55.9376	24.2679	25.2016		103.516	24.8711	25.5267		144.652	25.3025	25.7406		186.151	25.8561	27.2126		225.519	25.9618
																15.048	24.1	19.689	27.8887									9.8747	23.7036	25.0808		55.9883	24.2679	25.2016		103.57	24.8711	25.5267		144.703	25.3025	25.7406		186.201	25.8561	27.0902		225.571	25.9618
																15.122	24.0897	19.765	27.9041									9.92474	23.7036	25.0808		56.0382	24.2679	25.1527		103.622	24.8711	25.5267		144.766	25.3025	25.7406		186.253	25.8561	27.0902		225.623	25.9618
																15.195	24.0794	19.841	27.917									9.97519	23.7036	25.0808		56.0894	24.2679	25.1527		103.673	24.9091	25.5267		144.816	25.3025	25.7406		186.303	25.8561	27.0902		225.677	25.9618
																15.294	24.0665	19.918	27.9273									10.0259	23.7425	25.0808		56.1423	24.2679	25.1527		103.724	24.9091	25.5267		144.869	25.3025	25.7406		186.357	25.8561	27.0902		225.731	25.9618
																15.368	24.0871	20.249	27.9479									10.0796	23.7425	25.0808		56.1923	24.2679	25.1527		103.774	24.9091	25.5267		144.919	25.3025	25.7406		186.406	25.8561	27.0902		225.783	25.9618
																15.442	24.0665	20.326	27.9376									10.1318	23.7425	25.0796		56.252	24.04	25.1527		103.825	24.9091	25.5267		144.979	25.3025	25.7406		186.465	25.8561	27.0902		225.836	25.9618
																15.516	24.0639	20.428	27.9479									10.188	23.7425	25.0796		56.3015	24.04	25.1527		103.876	24.9091	25.5662		145.029	25.5044	25.7406		186.516	25.8355	27.0902		225.897	26.0623
																15.589	24.0665	20.503	27.9351									10.2397	23.7425	25.0796		56.3523	24.04	25.1527		103.93	24.9091	25.5662		145.081	25.5044	25.7918		186.578	25.8355	27.0902		225.953	26.0623
																15.69	24.0691	20.58	27.9299									10.2921	23.7425	25.0796		56.4042	24.04	25.1527		103.981	24.9091	25.5662		145.131	25.5044	25.7918		186.631	25.8355	27.038		226.004	26.0623
																15.763	24.0716	20.657	27.9247									10.3438	23.7425	25.0796		56.4552	24.04	25.1387		104.032	24.9091	25.5662		145.19	25.5044	25.7918		186.682	25.8355	27.038		226.056	26.0623
																15.837	24.0768	20.734	27.917									10.3937	23.7425	25.0796		56.5054	24.04	25.1387		104.094	24.9301	25.5662		145.241	25.5044	25.7918		186.734	25.8355	27.038		226.107	26.0623
																15.911	24.082	20.838	27.9093									10.4456	23.7425	25.0796		56.565	24.04	25.1387		104.145	24.9301	25.5662		145.294	25.5044	25.7918		186.787	25.8355	27.038		226.16	26.0623
																15.985	24.0845	20.915	27.9041									10.499	23.6847	25.0796		56.6203	24.04	25.1387		104.197	24.9301	25.5662		145.345	25.5044	25.7918		186.84	25.8355	27.038		226.212	26.0623
																16.084	24.0923	20.992	27.8964									10.5489	23.6847	25.0796		56.6703	23.9185	25.1387		104.249	24.9301	25.5662		145.403	25.5044	25.7918		186.902	25.8355	27.038		226.266	26.0623
																16.158	24.0974	21.069	27.8887									10.599	23.6847	24.9913		56.7213	23.9185	25.1387		104.302	24.9301	25.5551		145.455	25.5044	25.7918		186.954	25.8175	27.038		226.326	26.1035
																16.232	24.1026	21.146	27.8835									10.6499	23.6847	24.9913		56.7722	23.9185	25.1387		104.352	24.9301	25.5551		145.507	25.5482	25.8376		187.015	25.8175	27.038		226.383	26.1035
																16.305	24.1103	21.247	27.8732									10.6998	23.6847	24.9913		56.8232	23.9185	25.1387		104.409	24.9301	25.5551		145.558	25.5482	25.8376		187.067	25.8175	27.1198		226.435	26.1035
																16.379	24.1155	21.323	27.868									10.7497	23.6847	24.9913		56.8755	23.9185	25.1543		104.46	24.9301	25.5551		145.618	25.5482	25.8376		187.117	25.8175	27.1198		226.487	26.1035
																16.478	24.1258	21.4	27.8603									10.8089	23.6847	24.9913		56.9264	23.9185	25.1543		104.519	24.9301	25.5551		145.669	25.5482	25.8376		187.169	25.8175	27.1198		226.538	26.1035
																16.552	24.1335	21.476	27.85									10.8583	23.6847	24.9913		56.9764	23.9185	25.1543		104.568	24.9589	25.5551		145.721	25.5482	25.8376		187.222	25.8175	27.1198		226.59	26.1035
																16.625	24.1412	21.884	27.8242									10.9099	23.4799	24.9913		57.0312	23.9185	25.1543		104.619	24.9589	25.5551		145.773	25.5482	25.8376		187.274	25.8175	27.1198		226.644	26.1035
																16.699	24.1464	21.96	27.8345									10.961	23.4799	24.9913		57.0845	24.1197	25.1543		104.669	24.9589	25.5551		145.829	25.5482	25.8376		187.335	25.8175	27.1198		226.695	26.1035
																16.772	24.1412	22.062	27.8526									11.0119	23.4799	24.9785		57.1355	24.1197	25.1543		104.725	24.9589	25.4593		145.88	25.5482	25.8376		187.386	25.9231	27.1198		226.754	26.1035
																16.871	24.1619	22.139	27.8758									11.0631	23.4799	24.9785		57.1863	24.1197	25.1543		104.775	24.9589	25.4593		145.934	25.5854	25.8614		187.446	25.9231	27.1198		226.816	26.1087
																16.945	24.1722	22.215	27.8964									11.118	23.4799	24.9785		57.2367	24.1197	25.1543		104.833	24.9589	25.4593		145.986	25.5854	25.8614		187.498	25.9231	27.2055		226.868	26.1087
																17.019	24.1747	22.292	27.917									11.1681	23.4799	24.9785		57.2874	24.1197	25.1565		104.883	24.9589	25.4593		146.045	25.5854	25.8614		187.551	25.9231	27.2055		226.919	26.1087
																17.094	24.1825	22.368	27.9376									11.2282	23.4799	24.9785		57.3384	24.1197	25.1565		104.94	24.7344	25.4593		146.096	25.5854	25.8614		187.601	25.9231	27.2055		226.973	26.1087
																17.167	24.1851	22.469	27.9608									11.2789	23.4799	24.9785		57.3958	24.1197	25.1565		104.99	24.7344	25.4593		146.15	25.5854	25.8614		187.653	25.9231	27.2055		227.024	26.1087
																17.267	24.1773	22.545	27.9814									11.3303	23.3467	24.9785		57.4465	24.1197	25.1565		105.041	24.7344	25.4593		146.202	25.5854	25.8614		187.705	25.9231	27.2055		227.077	26.1087
																17.34	24.167	22.622	27.9969									11.3807	23.3467	24.9785		57.5081	24.2383	25.1565		105.093	24.7344	25.4593		146.264	25.5854	25.8614		187.769	25.9231	27.2055		227.128	26.1087
																17.413	24.1541	22.698	28.0124									11.4317	23.3467	24.9838		57.5592	24.2383	25.1565		105.144	24.7344	25.4562		146.315	25.5854	25.8614		187.821	25.9747	27.2055		227.187	26.1087
																17.487	24.1387	22.774	28.0253									11.4819	23.3467	24.9838		57.6103	24.2383	25.1565		105.196	24.7344	25.4562		146.369	25.5951	25.7461		187.881	25.9747	27.2055		227.247	25.9953
																17.561	24.1232	22.876	28.0433									11.5338	23.3467	24.9838		57.6614	24.2383	25.1565		105.245	24.7344	25.4562		146.418	25.5951	25.7461		187.932	25.9747	27.2764		227.299	25.9953
																17.662	24.1	22.952	28.0562									11.585	23.3467	24.9838		57.7124	24.2383	25.2238		105.298	24.7344	25.4562		146.469	25.5951	25.7461		187.983	25.9747	27.2764		227.349	25.9953
																17.735	24.0845	23.029	28.0639									11.636	23.3467	24.9838		57.763	24.2383	25.2238		105.349	24.5771	25.4562		146.521	25.5951	25.7461		188.033	25.9747	27.2764		227.401	25.9953
																17.809	24.0691	23.361	28.1026									11.6872	23.5364	24.9838		57.8181	24.2383	25.2238		105.399	24.5771	25.4562		146.574	25.5951	25.7461		188.086	25.9747	27.2764		227.452	25.9953
																17.883	24.0536	23.438	28.0768									11.7379	23.5364	24.9838		57.8681	24.2383	25.2238		105.451	24.5771	25.4562		146.624	25.5951	25.7461		188.136	25.9747	27.2764		227.504	25.9953
																17.957	24.0407	23.515	28.082									11.789	23.5364	24.9787		57.9176	24.2698	25.2238		105.502	24.5771	25.4562		146.681	25.5951	25.7461		188.198	25.9747	27.2764		227.557	25.9953
																18.056	24.0253	23.591	28.0871									11.8401	23.5364	24.9787		57.9693	24.2698	25.2238		105.552	24.5771	25.4562		146.733	25.5951	25.7461		188.25	26.0133	27.2764		227.613	25.9953
																18.129	24.0149	23.692	28.0691									11.8968	23.5364	24.9787		58.0191	24.2698	25.2238		105.604	24.5771	25.45		146.786	25.3754	25.7461		188.31	26.0133	27.2764		227.67	25.9695
																18.203	24.0046	23.767	28.0613									11.948	23.5364	24.9787		58.0698	24.2698	25.2238		105.655	24.5771	25.45		146.838	25.3754	25.7402		188.36	26.0133	27.3466		227.721	25.9695
																18.277	23.9943	23.844	28.0562									11.9998	23.5364	24.9787		58.1203	24.2698	25.2591		105.706	24.5771	25.45		146.897	25.3754	25.7402		188.412	26.0133	27.3466		227.772	25.9695
																18.351	23.9866	23.921	28.0485									12.0501	23.5364	24.9787		58.1765	24.2698	25.2591		105.757	24.5955	25.45		146.947	25.3754	25.7402		188.462	26.0133	27.3466		227.825	25.9695
																18.45	23.9789	23.998	28.0407									12.1009	23.5364	24.9787		58.2281	24.2698	25.2591		105.812	24.5955	25.45		147	25.3754	25.7402		188.516	26.0133	27.3466		227.878	25.9695
																18.523	23.9995	24.101	28.033									12.1524	23.6651	24.9787		58.289	24.2698	25.2591		105.862	24.5955	25.45		147.05	25.3754	25.7402		188.567	26.0133	27.3466		227.93	25.9695
																18.597	23.9814	24.178	28.0253									12.204	23.6651	24.9787		58.3471	24.2698	25.2591		105.914	24.5955	25.45		147.108	25.3754	25.7402		188.627	26.0133	27.3466		227.986	25.9695
																18.671	23.9789	24.255	28.0175									12.2548	23.6651	25.0556		58.399	24.3056	25.2591		105.965	24.5955	25.45		147.158	25.3754	25.7402		188.679	25.8896	27.3466		228.047	25.9695
																18.745	23.984	24.331	28.0124									12.3138	23.6651	25.0556		58.4482	24.3056	25.2591		106.017	24.5955	25.4453		147.212	25.3754	25.7402		188.74	25.8896	27.3466		228.108	25.9489
																18.844	23.9892	24.407	28.0021									12.3646	23.6651	25.0556		58.4983	24.3056	25.2591		106.067	24.5955	25.4453		147.262	25.2273	25.7228		188.791	25.8896	27.2029		228.16	25.9489
																18.918	23.9918	24.555	27.9866									12.4156	23.6651	25.0556		58.5502	24.3056	25.2591		106.129	24.5955	25.4453		147.32	25.2273	25.7228		188.844	25.8896	27.2029		228.211	25.9489
																18.992	23.9969	24.632	27.9789									12.4669	23.6651	25.0556		58.6012	24.3056	25.198		106.179	24.5955	25.4453		147.372	25.2273	25.7228		188.893	25.8896	27.2029		228.262	25.9489
																19.065	24.0021	25.041	27.9479									12.518	23.6651	25.0556		58.6514	24.3056	25.198		106.241	24.8567	25.4453		147.427	25.2273	25.7228		188.947	25.8896	27.2029		228.317	25.9489
																19.138	24.0098	25.118	27.9557									12.568	23.6876	25.0556		58.7082	24.3056	25.198		106.291	24.8567	25.4453		147.478	25.2273	25.7228		188.998	25.8896	27.2029		228.369	25.9489
																19.237	24.0175	25.194	27.9711									12.6218	23.6876	25.0556		58.7645	24.3056	25.198		106.344	24.8567	25.4453		147.535	25.2273	25.7228		189.056	25.8896	27.2029		228.421	25.9489
																19.311	24.0227	25.27	27.9918									12.6741	23.6876	25.0556		58.8163	24.2475	25.198		106.395	24.8567	25.4453		147.585	25.2273	25.7228		189.107	25.8561	27.2029		228.475	25.9489
																19.385	24.0304	25.371	28.0175									12.7316	23.6876	25.0811		58.8672	24.2475	25.198		106.445	24.8567	25.5121		147.641	25.2273	25.7228		189.167	25.8561	27.2029		228.536	25.9695
																19.458	24.0356	25.448	28.0381									12.7828	23.6876	25.0811		58.9181	24.2475	25.198		106.496	24.8567	25.5121		147.692	25.2706	25.7271		189.218	25.8561	27.0534		228.588	25.9695
																19.532	24.0433	25.524	28.0562									12.8348	23.6876	25.0811		58.9701	24.2475	25.198		106.559	24.8567	25.5121		147.749	25.2706	25.7271		189.269	25.8561	27.0534		228.638	25.9695
																19.631	24.0536	25.602	28.0742									12.8858	23.6876	25.0811		59.0224	24.2475	25.1458		106.611	24.8567	25.5121		147.799	25.2706	25.7271		189.319	25.8561	27.0534		228.689	25.9695
																19.705	24.0613	25.677	28.0923									12.9382	23.6876	25.0811		59.0719	24.2475	25.1458		106.671	24.8943	25.5121		147.851	25.2706	25.7271		189.371	25.8561	27.0534		228.74	25.9695
																19.779	24.0691	25.78	28.1155									12.9885	23.7177	25.0811		59.1354	24.2475	25.1458		106.721	24.8943	25.5121		147.902	25.2706	25.7271		189.421	25.8561	27.0534		228.792	25.9695
																19.853	24.0768	25.857	28.1309									13.0396	23.7177	25.0811		59.185	24.2475	25.1458		106.773	24.8943	25.5121		147.958	25.2706	25.7271		189.482	25.8561	27.0534		228.847	25.9695
																19.926	24.0691	25.933	28.1438									13.091	23.7177	25.0811		59.2362	24.2475	25.1458		106.826	24.8943	25.5121		148.008	25.2706	25.7271		189.535	25.8329	27.0534		228.905	25.9695
																20.027	24.0923	26.011	28.1541									13.1409	23.7177	25.0809		59.2862	24.0287	25.1458		106.876	24.8943	25.5523		148.062	25.2706	25.7271		189.597	25.8329	27.0534		228.965	26.0649
																20.101	24.1026	26.088	28.167									13.1906	23.7177	25.0809		59.3381	24.0287	25.1458		106.927	24.8943	25.5523		148.113	25.5122	25.7787		189.647	25.8329	26.9916		229.017	26.0649
																20.175	24.1026	26.189	28.1799									13.2428	23.7177	25.0809		59.389	24.0287	25.1458		106.988	24.8943	25.5523		148.171	25.5122	25.7787		189.697	25.8329	26.9916		229.071	26.0649
																20.249	24.1103	26.748	28.2005									13.2928	23.7177	25.0809		59.44	24.0287	25.1335		107.038	24.8943	25.5523		148.223	25.5122	25.7787		189.75	25.8329	26.9916		229.122	26.0649
																20.323	24.1103	26.824	28.1773									13.349	23.7177	25.0809		59.4912	24.0287	25.1335		107.1	24.9229	25.5523		148.276	25.5122	25.7787		189.801	25.8329	26.9916		229.173	26.0649
																20.422	24.1	26.9	28.167									13.3998	23.689	25.0809		59.5412	24.0287	25.1335		107.153	24.9229	25.5523		148.327	25.5122	25.7787		189.852	25.8329	26.9916		229.227	26.0649
																20.496	24.0871	27.002	28.1567									13.4508	23.689	25.0809		59.5931	24.0287	25.1335		107.205	24.9229	25.5523		148.383	25.5122	25.7787		189.912	25.8329	26.9916		229.279	26.0649
																20.57	24.0742	27.078	28.1515									13.5017	23.689	24.9907		59.6432	24.0287	25.1335		107.254	24.9229	25.5523		148.435	25.5122	25.7787		189.963	25.8226	26.9916		229.34	26.0649
																20.644	24.0588	27.154	28.1412									13.5528	23.689	24.9907		59.6952	23.9097	25.1335		107.306	24.9229	25.5434		148.486	25.5122	25.7787		190.024	25.8226	26.9916		229.403	26.1035
																20.718	24.0459	27.23	28.1335									13.6039	23.689	24.9907		59.7462	23.9097	25.1335		107.355	24.9229	25.5434		148.536	25.5576	25.7787		190.074	25.8226	27.0741		229.455	26.1035
																20.816	24.0253	27.307	28.1258									13.6552	23.689	24.9907		59.7954	23.9097	25.1335		107.412	24.9229	25.5434		148.593	25.5576	25.8291		190.125	25.8226	27.0741		229.506	26.1035
																20.889	24.0124	27.409	28.1155									13.707	23.689	24.9907		59.8463	23.9097	25.1473		107.464	24.9229	25.5434		148.643	25.5576	25.8291		190.175	25.8226	27.0741		229.557	26.1035
																20.962	23.9995	27.485	28.1052									13.7569	23.689	24.9907		59.8993	23.9097	25.1473		107.518	24.945	25.5434		148.696	25.5576	25.8291		190.227	25.8226	27.0741		229.607	26.1035
																21.036	23.9866	27.562	28.0974									13.8082	23.4848	24.9907		59.9514	23.9097	25.1473		107.569	24.945	25.5434		148.746	25.5576	25.8291		190.277	25.8226	27.0741		229.661	26.1035
																21.11	23.9763	27.638	28.0897									13.8588	23.4848	24.9907		60.0099	23.9097	25.1473		107.62	24.945	25.5434		148.798	25.5576	25.8291		190.335	25.8226	27.0741		229.715	26.1035
																21.209	23.9634	27.714	28.082									13.9107	23.4848	24.9907		60.0699	24.1098	25.1473		107.671	24.945	25.5434		148.849	25.5576	25.8291		190.385	25.9257	27.0741		229.776	26.1035
																21.283	23.9531	28.123	28.0536									13.9609	23.4848	24.9786		60.1241	24.1098	25.1473		107.725	24.945	25.4515		148.899	25.5576	25.8291		190.445	25.9257	27.0741		229.839	26.1087
																21.357	23.9454	28.224	28.0433									14.0167	23.4848	24.9786		60.1741	24.1098	25.1473		107.775	24.945	25.4515		148.95	25.5849	25.8291		190.495	25.9257	27.1668		229.89	26.1087
																21.431	23.9402	28.301	28.0536									14.0667	23.4848	24.9786		60.2243	24.1098	25.1473		107.826	24.945	25.4515		149.001	25.5849	25.8474		190.548	25.9257	27.1668		229.944	26.1087
																21.505	23.9325	28.377	28.0665									14.1188	23.4848	24.9786		60.2754	24.1098	25.1473		107.876	24.945	25.4515		149.054	25.5849	25.8474		190.601	25.9257	27.1668		229.996	26.1087
																21.603	23.9273	28.453	28.0845									14.1795	23.4848	24.9786		60.3269	24.1098	25.1589		107.928	24.945	25.4515		149.105	25.5849	25.8474		190.655	25.9257	27.1668		230.048	26.1087
																21.676	23.9505	28.53	28.1052									14.2287	23.4848	24.9786		60.3801	24.1098	25.1589		107.979	24.7322	25.4515		149.154	25.5849	25.8474		190.706	25.9257	27.1668		230.1	26.1087
																21.75	23.9325	28.632	28.1284									14.2787	23.3455	24.9786		60.4363	24.1098	25.1589		108.028	24.7322	25.4515		149.204	25.5849	25.8474		190.769	25.9257	27.1668		230.153	26.1087
																21.824	23.9325	28.708	28.1464									14.3299	23.3455	24.9786		60.4912	24.2339	25.1589		108.077	24.7322	25.4515		149.255	25.5849	25.8474		190.82	25.9747	27.1668		230.214	25.9979
																21.898	23.9376	28.785	28.1644									14.3799	23.3455	24.9786		60.5431	24.2339	25.1589		108.129	24.7322	25.4446		149.305	25.5849	25.8474		190.877	25.9747	27.1668		230.27	25.9979
																21.996	23.9428	28.862	28.1799									14.4317	23.3455	24.982		60.5931	24.2339	25.1589		108.181	24.7322	25.4446		149.355	25.5849	25.8474		190.928	25.9747	27.2397		230.322	25.9979
																22.069	23.9479	28.939	28.1954									14.4828	23.3455	24.982		60.6451	24.2339	25.1589		108.231	24.7322	25.4446		149.406	25.6151	25.7451		190.978	25.9747	27.2397		230.375	25.9979
																22.143	23.9531	29.042	28.2134									14.5337	23.3455	24.982		60.6961	24.2339	25.1589		108.283	24.7322	25.4446		149.468	25.6151	25.7451		191.028	25.9747	27.2397		230.426	25.9979
																22.217	23.9608	29.119	28.2263									14.585	23.3455	24.982		60.7469	24.2339	25.229		108.333	24.7322	25.4446		149.52	25.6151	25.7451		191.08	25.9747	27.2397		230.476	25.9979
																22.29	23.966	29.195	28.2366									14.6386	23.5057	24.982		60.7972	24.2339	25.229		108.388	24.5712	25.4446		149.57	25.6151	25.7451		191.13	25.9747	27.2397		230.527	25.9979
																22.388	23.9737	29.272	28.2469									14.689	23.5057	24.982		60.8477	24.2339	25.229		108.439	24.5712	25.4446		149.622	25.6151	25.7451		191.183	25.9747	27.2397		230.578	25.9979
																22.463	23.9814	29.349	28.2546									14.74	23.5057	24.982		60.8981	24.2339	25.229		108.49	24.5712	25.4446		149.674	25.6151	25.7451		191.234	26.0108	27.2397		230.634	25.9721
																22.537	23.9892	29.68	28.2675									14.7916	23.5057	24.982		60.9498	24.2572	25.229		108.54	24.5712	25.4364		149.724	25.6151	25.7451		191.29	26.0108	27.2397		230.684	25.9721
																22.61	23.9943	29.756	28.2521									14.8431	23.5057	24.9777		60.9999	24.2572	25.229		108.59	24.5712	25.4364		149.776	25.6151	25.7451		191.342	26.0108	27.3137		230.734	25.9721
																22.684	24.0021	29.859	28.2624									14.8919	23.5057	24.9777		61.0499	24.2572	25.229		108.641	24.5712	25.4364		149.826	25.3678	25.7339		191.394	26.0108	27.3137		230.785	25.9721
																22.783	24.0124	29.935	28.2495									14.9438	23.5057	24.9777		61.1	24.2572	25.229		108.693	24.5712	25.4364		149.884	25.3678	25.7339		191.445	26.0108	27.3137		230.836	25.9721
																22.856	24.0201	30.011	28.2392									14.9937	23.5057	24.9777		61.151	24.2572	25.245		108.742	24.5712	25.4364		149.935	25.3678	25.7339		191.497	26.0108	27.3137		230.886	25.9721
																22.929	24.0278	30.087	28.234									15.0539	23.5057	24.9777		61.2022	24.2572	25.245		108.8	24.5712	25.4364		149.986	25.3678	25.7339		191.546	26.0108	27.3137		230.943	25.9721
																23.004	24.033	30.163	28.2289									15.105	23.6776	24.9777		61.2523	24.2572	25.245		108.852	24.6089	25.4364		150.037	25.3678	25.7339		191.599	26.0108	27.3137		230.997	25.9721
																23.077	24.033	30.264	28.216									15.1568	23.6776	24.9777		61.3041	24.2572	25.245		108.904	24.6089	25.4364		150.098	25.3678	25.7339		191.652	25.8896	27.3137		231.06	25.9721
																23.176	24.0536	30.341	28.2082									15.207	23.6776	24.9777		61.3571	24.2847	25.245		108.956	24.6089	25.4364		150.149	25.3678	25.7339		191.702	25.8896	27.3137		231.121	25.9489
																23.25	24.0613	30.417	28.2005									15.2598	23.6776	25.0548		61.409	24.2847	25.245		109.011	24.6089	25.4346		150.202	25.3678	25.7339		191.753	25.8896	27.1907		231.171	25.9489
																23.324	24.0665	30.495	28.1928									15.3108	23.6776	25.0548		61.461	24.2847	25.245		109.062	24.6089	25.4346		150.252	25.2084	25.7339		191.803	25.8896	27.1907		231.223	25.9489
																23.398	24.0691	30.572	28.1825									15.3626	23.6776	25.0548		61.5111	24.2847	25.245		109.124	24.6089	25.4346		150.309	25.2084	25.7236		191.853	25.8896	27.1907		231.273	25.9489
																23.472	24.0665	30.673	28.1747									15.4138	23.6776	25.0548		61.5623	24.2847	25.1848		109.173	24.6089	25.4346		150.361	25.2084	25.7236		191.907	25.8896	27.1907		231.325	25.9489
																23.573	24.0536	30.75	28.1644									15.4759	23.6776	25.0548		61.6132	24.2847	25.1848		109.235	24.8642	25.4346		150.415	25.2084	25.7236		191.958	25.8896	27.1907		231.379	25.9489
																23.646	24.0407	30.827	28.1541									15.5276	23.6987	25.0548		61.6643	24.2847	25.1848		109.286	24.8642	25.4346		150.465	25.2084	25.7236		192.011	25.8896	27.1907		231.431	25.9489
																23.72	24.0278	30.903	28.149									15.579	23.6987	25.0548		61.7222	24.2847	25.1848		109.338	24.8642	25.4346		150.521	25.2084	25.7236		192.061	25.8561	27.1907		231.49	25.9489
																23.794	24.0149	31.312	28.1129									15.6287	23.6987	25.0548		61.778	24.2456	25.1848		109.388	24.8642	25.4346		150.572	25.2084	25.7236		192.112	25.8561	27.1907		231.551	25.9747
																23.868	24.0021	31.389	28.1206									15.6788	23.6987	25.0804		61.8302	24.2456	25.1848		109.441	24.8642	25.5134		150.626	25.2084	25.7236		192.166	25.8561	27.0631		231.603	25.9747
																23.967	23.984	31.49	28.1412									15.7298	23.6987	25.0804		61.8828	24.2456	25.1848		109.491	24.8642	25.5134		150.676	25.2435	25.7236		192.218	25.8561	27.0631		231.654	25.9747
																24.041	23.9711	31.566	28.1567									15.7817	23.6987	25.0804		61.9334	24.2456	25.1848		109.54	24.8642	25.5134		150.727	25.2435	25.7421		192.272	25.8561	27.0631		231.706	25.9747
																24.114	23.9608	31.642	28.1773									15.8328	23.6987	25.0804		61.984	24.2456	25.1309		109.593	24.8642	25.5134		150.778	25.2435	25.7421		192.324	25.8561	27.0631		231.756	25.9747
																24.188	23.9505	31.718	28.1954									15.884	23.6987	25.0804		62.0352	24.2456	25.1309		109.649	24.8642	25.5134		150.829	25.2435	25.7421		192.375	25.8561	27.0631		231.811	25.9747
																24.262	23.9402	31.794	28.2134									15.9337	23.6987	25.0804		62.0892	24.2456	25.1309		109.699	24.8989	25.5134		150.881	25.2435	25.7421		192.427	25.8561	27.0631		231.863	25.9747
																24.36	23.9299	31.896	28.234									15.9839	23.7186	25.0804		62.1453	24.2456	25.1309		109.75	24.8989	25.5134		150.931	25.2435	25.7421		192.483	25.8355	27.0631		231.918	25.9747
																24.434	23.9222	31.973	28.2521									16.0349	23.7186	25.0804		62.2065	24.0208	25.1309		109.801	24.8989	25.5134		150.982	25.2435	25.7421		192.535	25.8355	27.0631		231.974	26.0675
																24.508	23.917	32.049	28.2649									16.0859	23.7186	25.0804		62.2574	24.0208	25.1309		109.85	24.8989	25.5525		151.033	25.2435	25.7421		192.588	25.8355	27.0135		232.027	26.0675
																24.582	23.9093	32.126	28.2804									16.1438	23.7186	25.0821		62.3089	24.0208	25.1309		109.9	24.8989	25.5525		151.083	25.4947	25.7421		192.641	25.8355	27.0135		232.079	26.0675
																24.656	23.9067	32.203	28.2933									16.1945	23.7186	25.0821		62.3613	24.0208	25.1142		109.95	24.8989	25.5525		151.133	25.4947	25.7824		192.694	25.8355	27.0135		232.131	26.0675
																24.755	23.9093	32.306	28.3062									16.2465	23.7186	25.0821		62.412	24.0208	25.1142		110.004	24.8989	25.5525		151.183	25.4947	25.7824		192.746	25.8355	27.0135		232.18	26.0675
																24.829	23.917	32.383	28.3165									16.2967	23.7186	25.0821		62.4631	24.0208	25.1142		110.054	24.8989	25.5525		151.235	25.4947	25.7824		192.8	25.8355	27.0135		232.233	26.0675
																24.903	23.9119	32.46	28.3242									16.3488	23.7186	25.0821		62.516	24.0208	25.1142		110.105	24.9248	25.5525		151.285	25.4947	25.7824		192.855	25.8355	27.0135		232.282	26.0675
																24.977	23.9144	32.839	28.3371									16.4	23.7109	25.0821		62.5722	24.0208	25.1142		110.156	24.9248	25.5525		151.337	25.4947	25.7824		192.913	25.8149	27.0135		232.338	26.0675
																25.051	23.9196	32.915	28.332									16.4496	23.7109	25.0821		62.6281	23.8851	25.1142		110.208	24.9248	25.5525		151.388	25.4947	25.7824		192.963	25.8149	27.0135		232.397	26.1061
																25.15	23.9247	32.992	28.3371									16.5009	23.7109	24.9906		62.6799	23.8851	25.1142		110.259	24.9248	25.5515		151.439	25.4947	25.7824		193.015	25.8149	27.0876		232.449	26.1061
																25.224	23.9299	33.068	28.3165									16.5578	23.7109	24.9906		62.731	23.8851	25.1142		110.309	24.9248	25.5515		151.49	25.4947	25.7824		193.065	25.8149	27.0876		232.5	26.1061
																25.298	23.9376	33.169	28.3088									16.6089	23.7109	24.9906		62.781	23.8851	25.1142		110.359	24.9248	25.5515		151.54	25.5367	25.7824		193.117	25.8149	27.0876		232.549	26.1061
																25.372	23.9428	33.245	28.301									16.6608	23.7109	24.9906		62.832	23.8851	25.1188		110.412	24.9248	25.5515		151.598	25.5367	25.8297		193.168	25.8149	27.0876		232.599	26.1061
																25.445	23.9479	33.322	28.301									16.7123	23.7109	24.9906		62.883	23.8851	25.1188		110.462	24.9248	25.5515		151.65	25.5367	25.8297		193.22	25.8149	27.0876		232.649	26.1061
																25.544	23.9582	33.398	28.2856									16.7737	23.7109	24.9906		62.9334	23.8851	25.1188		110.519	24.9517	25.5515		151.701	25.5367	25.8297		193.272	25.8149	27.0876		232.7	26.1061
																25.617	23.966	33.474	28.2778									16.8245	23.4994	24.9906		62.9852	23.8851	25.1188		110.571	24.9517	25.5515		151.751	25.5367	25.8297		193.332	25.8149	27.0876		232.75	26.1061
																25.691	23.9711	33.575	28.2675									16.8789	23.4994	24.9906		63.0353	23.8851	25.1188		110.622	24.9517	25.5515		151.805	25.5367	25.8297		193.383	25.9257	27.0876		232.8	26.1061
																25.765	23.9789	33.651	28.2572									16.9305	23.4994	24.9906		63.0857	24.0794	25.1188		110.674	24.9517	25.5515		151.855	25.5367	25.8297		193.434	25.9257	27.1681		232.853	26.1061
																25.838	23.9866	33.727	28.2495									16.9947	23.4994	24.9781		63.1358	24.0794	25.1188		110.728	24.9517	25.4518		151.909	25.5367	25.8297		193.484	25.9257	27.1681		232.904	26.1061
																25.936	23.9995	33.804	28.2418									17.0456	23.4994	24.9781		63.1872	24.0794	25.1188		110.778	24.9517	25.4518		151.961	25.5773	25.8297		193.534	25.9257	27.1681		232.956	26.1061
																26.01	24.0072	33.88	28.234									17.0959	23.4994	24.9781		63.2387	24.0794	25.1335		110.828	24.9517	25.4518		152.019	25.5773	25.8578		193.585	25.9257	27.1681		233.006	26.1061
																26.084	24.0149	33.983	28.2211									17.1477	23.4994	24.9781		63.2921	24.0794	25.1335		110.879	24.9517	25.4518		152.07	25.5773	25.8578		193.639	25.9257	27.1681		233.059	26.1061
																26.158	24.0201	34.059	28.2108									17.206	23.4994	24.9781		63.3421	24.0794	25.1335		110.937	24.7139	25.4518		152.122	25.5773	25.8578		193.692	25.9257	27.1681		233.109	26.1061
																26.231	24.0201	34.468	28.1773									17.2577	23.3478	24.9781		63.3931	24.0794	25.1335		110.987	24.7139	25.4518		152.174	25.5773	25.8578		193.748	25.9257	27.1681		233.161	26.1061
																26.33	24.0407	34.544	28.1825									17.3109	23.3478	24.9781		63.4519	24.0794	25.1335		111.038	24.7139	25.4518		152.235	25.5773	25.8578		193.798	25.9773	27.1681		233.212	25.9979
																26.403	24.0485	34.62	28.1979									17.3626	23.3478	24.9781		63.5025	24.2184	25.1335		111.088	24.7139	25.4518		152.286	25.5773	25.8578		193.848	25.9773	27.2384		233.266	25.9979
																26.477	24.0536	34.696	28.2134									17.4246	23.3478	24.9835		63.5541	24.2184	25.1335		111.138	24.7139	25.4458		152.341	25.5773	25.8578		193.899	25.9773	27.2384		233.316	25.9979
																26.551	24.0588	34.796	28.2366									17.476	23.3478	24.9835		63.6048	24.2184	25.1335		111.189	24.7139	25.4458		152.391	25.6143	25.7537		193.95	25.9773	27.2384		233.369	25.9979
																26.625	24.0562	34.873	28.2546									17.5297	23.3478	24.9835		63.6561	24.2184	25.1335		111.239	24.7139	25.4458		152.449	25.6143	25.7537		194.001	25.9773	27.2384		233.42	25.9979
																26.723	24.0459	34.949	28.2727									17.5805	23.3478	24.9835		63.7065	24.2184	25.2122		111.289	24.7139	25.4458		152.5	25.6143	25.7537		194.051	25.9773	27.2384		233.47	25.9979
																26.797	24.033	35.025	28.2881									17.6317	23.3478	24.9835		63.7582	24.2184	25.2122		111.35	24.5494	25.4458		152.554	25.6143	25.7537		194.103	25.9773	27.2384		233.521	25.9979
																26.871	24.0227	35.102	28.301									17.6823	23.4816	24.9835		63.8079	24.2184	25.2122		111.401	24.5494	25.4458		152.606	25.6143	25.7537		194.153	25.9773	27.2384		233.573	25.9979
																26.945	24.0098	35.204	28.3216									17.7357	23.4816	24.9835		63.8682	24.2184	25.2122		111.453	24.5494	25.4458		152.666	25.6143	25.7537		194.204	26.0159	27.2384		233.627	25.9979
																27.018	23.9969	35.28	28.332									17.7859	23.4816	24.9835		63.9316	24.2482	25.2122		111.504	24.5494	25.4458		152.717	25.6143	25.7537		194.259	26.0159	27.3137		233.688	25.9721
																27.116	23.9789	35.356	28.3448									17.8468	23.4816	24.9835		63.9821	24.2482	25.2122		111.555	24.5494	25.4456		152.77	25.6143	25.7537		194.308	26.0159	27.3137		233.738	25.9721
																27.19	23.9686	35.432	28.3552									17.8978	23.4816	24.9798		64.0312	24.2482	25.2122		111.606	24.5494	25.4456		152.821	25.3692	25.7537		194.362	26.0159	27.3137		233.789	25.9721
																27.264	23.9557	35.508	28.3629									17.9506	23.4816	24.9798		64.0818	24.2482	25.2122		111.656	24.5494	25.4456		152.884	25.3692	25.7388		194.414	26.0159	27.3137		233.84	25.9721
																27.338	23.9454	35.609	28.3732									18.0014	23.4816	24.9798		64.1322	24.2482	25.2331		111.707	24.5494	25.4456		152.935	25.3692	25.7388		194.465	26.0159	27.3137		233.891	25.9721
																27.411	23.9376	36.018	28.3784									18.0564	23.4816	24.9798		64.1842	24.2482	25.2331		111.758	24.5881	25.4456		152.986	25.3692	25.7388		194.515	26.0159	27.3137		233.945	25.9721
																27.51	23.9273	36.095	28.3758									18.1067	23.6719	24.9798		64.2352	24.2482	25.2331		111.811	24.5881	25.4456		153.037	25.3692	25.7388		194.567	26.0159	27.3137		233.998	25.9721
																27.585	23.9196	36.172	28.368									18.1584	23.6719	24.9798		64.293	24.2482	25.2331		111.862	24.5881	25.4456		153.097	25.3692	25.7388		194.619	25.8999	27.3137		234.058	25.9721
																27.659	23.9119	36.249	28.3577									18.2077	23.6719	24.9798		64.3434	24.2854	25.2331		111.914	24.5881	25.4456		153.149	25.3692	25.7388		194.676	25.8999	27.3137		234.12	25.9489
																27.733	23.9067	36.326	28.3474									18.2639	23.6719	24.9798		64.3954	24.2854	25.2331		111.965	24.5881	25.4468		153.2	25.3692	25.7388		194.727	25.8999	27.2313		234.172	25.9489
																27.808	23.9041	36.428	28.3397									18.3146	23.6719	25.0538		64.4471	24.2854	25.2331		112.015	24.5881	25.4468		153.25	25.3692	25.7388		194.779	25.8999	27.2313		234.224	25.9489
																27.909	23.9067	36.505	28.3294									18.3668	23.6719	25.0538		64.4969	24.2854	25.2331		112.066	24.5881	25.4468		153.302	25.2004	25.7388		194.83	25.8999	27.2313		234.275	25.9489
																27.982	23.9144	36.582	28.3191									18.4187	23.6719	25.0538		64.549	24.2854	25.1809		112.121	24.5881	25.4468		153.352	25.2004	25.7296		194.881	25.8999	27.2313		234.327	25.9489
																28.056	23.9093	36.658	28.3113									18.4706	23.6719	25.0538		64.6002	24.2854	25.1809		112.172	24.8515	25.4468		153.407	25.2004	25.7296		194.932	25.8999	27.2313		234.379	25.9489
																28.13	23.9119	36.735	28.3036									18.5207	23.6936	25.0538		64.6501	24.2854	25.1809		112.224	24.8515	25.4468		153.458	25.2004	25.7296		194.983	25.8999	27.2313		234.433	25.9489
																28.203	23.9196	36.836	28.2933									18.5726	23.6936	25.0538		64.7012	24.2854	25.1809		112.277	24.8515	25.4468		153.516	25.2004	25.7296		195.039	25.8613	27.2313		234.493	25.9489
																28.302	23.9247	36.912	28.2804									18.6226	23.6936	25.0538		64.7599	24.2413	25.1809		112.327	24.8515	25.4468		153.567	25.2004	25.7296		195.094	25.8613	27.2313		234.558	25.9721
																28.377	23.9325	36.989	28.2727									18.674	23.6936	25.0538		64.8101	24.2413	25.1809		112.378	24.8515	25.5232		153.619	25.2004	25.7296		195.145	25.8613	27.085		234.61	25.9721
																28.45	23.9376	37.067	28.2649									18.7246	23.6936	25.077		64.8619	24.2413	25.1809		112.43	24.8515	25.5232		153.669	25.2004	25.7296		195.195	25.8613	27.085		234.662	25.9721
																28.523	23.9454	37.143	28.2521									18.7753	23.6936	25.077		64.912	24.2413	25.1809		112.481	24.8515	25.5232		153.718	25.2266	25.7296		195.246	25.8613	27.085		234.714	25.9721
																28.598	23.9505	37.248	28.2392									18.8259	23.6936	25.077		64.9631	24.2413	25.1189		112.538	24.8515	25.5232		153.767	25.2266	25.7361		195.298	25.8613	27.085		234.766	25.9721
																28.696	23.9608	37.555	28.2186									18.8756	23.6936	25.077		65.0148	24.2413	25.1189		112.588	24.8874	25.5232		153.817	25.2266	25.7361		195.351	25.8613	27.085		234.819	25.9721
																28.77	23.9686	37.657	28.2186									18.9368	23.6936	25.077		65.0687	24.2413	25.1189		112.638	24.8874	25.5232		153.868	25.2266	25.7361		195.402	25.8613	27.085		234.872	25.9721
																28.844	23.9763	37.733	28.2314									18.988	23.7106	25.077		65.1188	24.2413	25.1189		112.689	24.8874	25.5232		153.921	25.2266	25.7361		195.464	25.8613	27.085		234.931	26.0675
																28.918	23.984	37.811	28.2443									19.0399	23.7106	25.077		65.1698	24.0172	25.1189		112.739	24.8874	25.5232		153.971	25.2266	25.7361		195.523	25.8407	27.085		234.991	26.0675
																28.992	23.9918	37.887	28.2649									19.0906	23.7106	25.077		65.2193	24.0172	25.1189		112.79	24.8874	25.5594		154.022	25.2266	25.7361		195.576	25.8407	27.0289		235.041	26.0675
																29.091	24.0021	37.963	28.2856									19.1415	23.7106	25.0823		65.2699	24.0172	25.1189		112.842	24.8874	25.5594		154.073	25.2266	25.7361		195.626	25.8407	27.0289		235.093	26.0675
																29.165	24.0098	38.065	28.3088									19.1917	23.7106	25.0823		65.32	24.0172	25.1189		112.893	24.8874	25.5594		154.125	25.4839	25.7361		195.676	25.8407	27.0289		235.147	26.0675
																29.239	24.0201	38.141	28.3242									19.2436	23.7106	25.0823		65.3709	24.0172	25.1093		112.945	24.8874	25.5594		154.175	25.4839	25.7879		195.728	25.8407	27.0289		235.201	26.0675
																29.313	24.0278	38.218	28.3397									19.2945	23.7106	25.0823		65.4231	24.0172	25.1093		112.996	24.8874	25.5594		154.227	25.4839	25.7879		195.781	25.8407	27.0289		235.256	26.0675
																29.387	24.0201	38.295	28.3552									19.3515	23.7106	25.0823		65.4738	24.0172	25.1093		113.046	24.9145	25.5594		154.278	25.4839	25.7879		195.833	25.8407	27.0289		235.308	26.0675
																29.486	24.0459	38.372	28.3706									19.4016	23.7115	25.0823		65.5241	24.0172	25.1093		113.098	24.9145	25.5594		154.33	25.4839	25.7879		195.893	25.8407	27.0289		235.369	26.1061
																29.559	24.0562	38.474	28.3861									19.4533	23.7115	25.0823		65.5739	23.893	25.1093		113.149	24.9145	25.5594		154.38	25.4839	25.7879		195.955	25.8149	27.0289		235.428	26.1061
																29.633	24.0588	38.551	28.3964									19.5028	23.7115	25.0823		65.6242	23.893	25.1093		113.2	24.9145	25.5594		154.431	25.4839	25.7879		196.006	25.8149	27.096		235.477	26.1061
																29.707	24.0665	38.627	28.4067									19.5632	23.7115	25.0823		65.6741	23.893	25.1093		113.25	24.9145	25.5621		154.484	25.4839	25.7879		196.056	25.8149	27.096		235.529	26.1061
																29.781	24.0639	38.704	28.417									19.6145	23.7115	24.9877		65.7255	23.893	25.1093		113.302	24.9145	25.5621		154.536	25.5304	25.7879		196.107	25.8149	27.096		235.582	26.1061
																29.88	24.0536	38.782	28.4247									19.667	23.7115	24.9877		65.777	23.893	25.1277		113.352	24.9145	25.5621		154.596	25.5304	25.8355		196.158	25.8149	27.096		235.633	26.1061
																29.953	24.0407	39.189	28.4222									19.7194	23.7115	24.9877		65.8289	23.893	25.1277		113.404	24.9145	25.5621		154.648	25.5304	25.8355		196.21	25.8149	27.096		235.683	26.1061
																30.027	24.0278	39.291	28.4247									19.7765	23.7115	24.9877		65.8789	23.893	25.1277		113.454	24.9493	25.5621		154.703	25.5304	25.8355		196.264	25.8149	27.096		235.737	26.1061
																30.101	24.0149	39.368	28.4119									19.8266	23.7115	24.9877		65.929	23.893	25.1277		113.51	24.9493	25.5621		154.754	25.5304	25.8355		196.324	25.8149	27.096		235.795	26.1061
																30.175	24.0021	39.444	28.3938									19.8779	23.5108	24.9877		65.98	23.893	25.1277		113.562	24.9493	25.5621		154.815	25.5304	25.8355		196.383	25.9231	27.096		235.853	26.1035
																30.274	23.984	39.52	28.3887									19.9295	23.5108	24.9877		66.0329	24.0711	25.1277		113.614	24.9493	25.5621		154.865	25.5304	25.8355		196.435	25.9231	27.1765		235.906	26.1035
																30.347	23.9711	39.597	28.3809									19.9814	23.5108	24.9763		66.0842	24.0711	25.1277		113.665	24.9493	25.4577		154.919	25.5304	25.8355		196.487	25.9231	27.1765		235.958	26.1035
																30.42	23.9608	39.698	28.368									20.0316	23.5108	24.9763		66.1349	24.0711	25.1277		113.716	24.9493	25.4577		154.969	25.5705	25.8355		196.538	25.9231	27.1765		236.009	26.1035
																30.494	23.9505	39.775	28.3603									20.085	23.5108	24.9763		66.186	24.0711	25.1339		113.766	24.9493	25.4577		155.03	25.5705	25.8647		196.589	25.9231	27.1765		236.061	26.1035
																30.568	23.9402	39.852	28.3526									20.1366	23.5108	24.9763		66.2369	24.0711	25.1339		113.819	24.9493	25.4577		155.082	25.5705	25.8647		196.641	25.9231	27.1765		236.113	26.1035
																30.667	23.9273	39.929	28.3397									20.1866	23.5108	24.9763		66.2891	24.0711	25.1339		113.87	24.7395	25.4577		155.136	25.5705	25.8647		196.694	25.9231	27.1765		236.167	26.1035
																30.741	23.9196	40.006	28.332									20.2374	23.359	24.9763		66.3441	24.0711	25.1339		113.922	24.7395	25.4577		155.186	25.5705	25.8647		196.751	25.9231	27.1765		236.226	26.1035
																30.815	23.9144	40.108	28.3191									20.2884	23.359	24.9763		66.4058	24.2215	25.1339		113.972	24.7395	25.4577		155.247	25.5705	25.8647		196.812	25.9773	27.1765		236.288	25.9953
																30.889	23.9093	40.184	28.3088									20.3386	23.359	24.9763		66.4611	24.2215	25.1339		114.023	24.7395	25.4558		155.298	25.5705	25.8647		196.864	25.9773	27.2512		236.34	25.9953
																30.963	23.9041	40.261	28.3036									20.3916	23.359	24.9763		66.5119	24.2215	25.1339		114.074	24.7395	25.4558		155.348	25.5705	25.8647		196.916	25.9773	27.2512		236.393	25.9953
																31.063	23.9222	40.338	28.2881									20.4427	23.359	24.9807		66.563	24.2215	25.1339		114.125	24.7395	25.4558		155.398	25.5705	25.8647		196.967	25.9773	27.2512		236.448	25.9953
																31.136	23.9067	40.749	28.2495									20.4918	23.359	24.9807		66.6138	24.2215	25.2132		114.178	24.7395	25.4558		155.453	25.6037	25.8647		197.017	25.9773	27.2512		236.499	25.9953
																31.209	23.9119	40.826	28.2521									20.5452	23.359	24.9807		66.6659	24.2215	25.2132		114.235	24.7395	25.4558		155.506	25.6037	25.7508		197.068	25.9773	27.2512		236.554	25.9953
																31.283	23.9144	40.975	28.2727									20.5962	23.359	24.9807		66.7164	24.2215	25.2132		114.287	24.5869	25.4558		155.559	25.6037	25.7508		197.119	25.9773	27.2512		236.607	25.9953
																31.357	23.9222	41.052	28.2907									20.6467	23.467	24.9807		66.769	24.2215	25.2132		114.338	24.5869	25.4558		155.611	25.6037	25.7508		197.177	25.9773	27.2512		236.666	25.9953
																31.458	23.9273	41.129	28.3113									20.6988	23.467	24.9807		66.828	24.2215	25.2132		114.389	24.5869	25.4558		155.671	25.6037	25.7508		197.238	26.0159	27.2512		236.728	25.9695
																31.532	23.9325	41.206	28.3242									20.7486	23.467	24.9807		66.8867	24.2609	25.2132		114.441	24.5869	25.4558		155.723	25.6037	25.7508		197.29	26.0159	27.3157		236.78	25.9695
																31.605	23.9402	41.283	28.3423									20.7997	23.467	24.9807		66.9381	24.2609	25.2132		114.491	24.5869	25.4454		155.775	25.6037	25.7508		197.341	26.0159	27.3157		236.831	25.9695
																31.678	23.9479	41.384	28.3629									20.8507	23.467	24.9807		66.9889	24.2609	25.2132		114.541	24.5869	25.4454		155.825	25.6037	25.7508		197.392	26.0159	27.3157		236.885	25.9695
																31.752	23.9531	41.461	28.3784									20.9016	23.467	24.975		67.04	24.2609	25.2132		114.591	24.5869	25.4454		155.884	25.3795	25.7508		197.444	26.0159	27.3157		236.936	25.9695
																31.85	23.9634	41.538	28.3938									20.9545	23.467	24.975		67.0912	24.2609	25.2393		114.642	24.5869	25.4454		155.935	25.3795	25.7454		197.497	26.0159	27.3157		236.99	25.9695
																31.923	23.9711	41.615	28.4041									21.0063	23.467	24.975		67.1422	24.2609	25.2393		114.696	24.6083	25.4454		155.991	25.3795	25.7454		197.548	26.0159	27.3157		237.045	25.9695
																31.997	23.9789	41.691	28.417									21.0565	23.467	24.975		67.1949	24.2609	25.2393		114.748	24.6083	25.4454		156.043	25.3795	25.7454		197.603	25.8974	27.3157		237.106	25.9438
																32.071	23.9866	41.792	28.4325									21.1069	23.6813	24.975		67.2464	24.2609	25.2393		114.809	24.6083	25.4454		156.103	25.3795	25.7454		197.655	25.8974	27.3157		237.171	25.9438
																32.145	23.9943	41.868	28.4428									21.1577	23.6813	24.975		67.302	24.2916	25.2393		114.859	24.6083	25.4454		156.155	25.3795	25.7454		197.707	25.8974	27.2493		237.223	25.9438
																32.243	24.0046	41.946	28.4479									21.2086	23.6813	24.975		67.3509	24.2916	25.2393		114.909	24.6083	25.4413		156.208	25.3795	25.7454		197.758	25.8974	27.2493		237.274	25.9438
																32.317	24.0149	42.279	28.4505									21.2605	23.6813	24.975		67.4009	24.2916	25.2393		114.961	24.6083	25.4413		156.259	25.3795	25.7454		197.81	25.8974	27.2493		237.326	25.9438
																32.391	24.0227	42.355	28.4531									21.3105	23.6813	25.0551		67.4498	24.2916	25.2393		115.011	24.6083	25.4413		156.319	25.2198	25.7301		197.863	25.8974	27.2493		237.378	25.9438
																32.463	24.0175	42.43	28.4557									21.3618	23.6813	25.0551		67.5009	24.2916	25.2106		115.061	24.6083	25.4413		156.37	25.2198	25.7301		197.913	25.8974	27.2493		237.431	25.9438
																32.536	24.033	42.507	28.4428									21.4123	23.6813	25.0551		67.5519	24.2916	25.2106		115.122	24.8721	25.4413		156.423	25.2198	25.7301		197.964	25.8974	27.2493		237.483	25.9438
																32.635	24.0485	42.607	28.4299									21.4628	23.6813	25.0551		67.603	24.2916	25.2106		115.173	24.8721	25.4413		156.473	25.2198	25.7301		198.016	25.8974	27.2493		237.538	25.985
																32.708	24.0536	42.685	28.4273									21.5135	23.7034	25.0551		67.6539	24.2916	25.2106		115.235	24.8721	25.4413		156.532	25.2198	25.7301		198.068	25.8613	27.2493		237.59	25.985
																32.782	24.0588	42.762	28.4196									21.5668	23.7034	25.0551		67.7117	24.269	25.2106		115.284	24.8721	25.4413		156.583	25.2198	25.7301		198.121	25.8613	27.0979		237.643	25.985
																32.856	24.0613	42.839	28.4067									21.6179	23.7034	25.0551		67.768	24.269	25.2106		115.335	24.8721	25.5148		156.637	25.2198	25.7301		198.173	25.8613	27.0979		237.694	25.985
																32.929	24.0562	42.916	28.4015									21.6756	23.7034	25.0551		67.819	24.269	25.2106		115.386	24.8721	25.5148		156.688	25.2198	25.7301		198.223	25.8613	27.0979		237.746	25.985
																33.028	24.0433	43.017	28.3912									21.7267	23.7034	25.079		67.8701	24.269	25.2106		115.437	24.8721	25.5148		156.739	25.2469	25.7301		198.274	25.8613	27.0979		237.797	25.985
																33.102	24.0304	43.093	28.3809									21.7779	23.7034	25.079		67.9199	24.269	25.1458		115.489	24.8721	25.5148		156.788	25.2469	25.7364		198.327	25.8613	27.0979		237.85	25.985
																33.176	24.0201	43.17	28.3706									21.8287	23.7034	25.079		67.9708	24.269	25.1458		115.541	24.9034	25.5148		156.841	25.2469	25.7364		198.377	25.8613	27.0979		237.904	25.985
																33.25	24.0046	43.247	28.3629									21.8804	23.7034	25.079		68.0217	24.269	25.1458		115.592	24.9034	25.5148		156.893	25.2469	25.7364		198.428	25.8613	27.0979		237.963	25.985
																33.322	23.9918	43.324	28.3552									21.9345	23.717	25.079		68.0761	24.269	25.1458		115.648	24.9034	25.5148		156.95	25.2469	25.7364		198.478	25.8407	27.0979		238.021	26.0752
																33.422	23.9763	43.426	28.3448									21.9856	23.717	25.079		68.1359	24.0418	25.1458		115.698	24.9034	25.5148		157.001	25.2469	25.7364		198.529	25.8407	27.0386		238.072	26.0752
																33.496	23.9634	43.503	28.3371									22.0373	23.717	25.079		68.1877	24.0418	25.1458		115.749	24.9034	25.5549		157.056	25.2469	25.7364		198.58	25.8407	27.0386		238.125	26.0752
																33.569	23.9531	43.91	28.301									22.098	23.717	25.079		68.2378	24.0418	25.1458		115.801	24.9034	25.5549		157.106	25.2469	25.7364		198.632	25.8407	27.0386		238.178	26.0752
																33.644	23.9428	43.986	28.2933									22.1494	23.717	25.0809		68.2879	24.0418	25.1458		115.852	24.9034	25.5549		157.159	25.5006	25.7364		198.685	25.8407	27.0386		238.229	26.0752
																33.717	23.9351	44.063	28.301									22.2006	23.717	25.0809		68.3396	24.0418	25.1318		115.902	24.9034	25.5549		157.21	25.5006	25.7364		198.735	25.8407	27.0386		238.285	26.0752
																33.816	23.9247	44.14	28.3088									22.2516	23.717	25.0809		68.3908	24.0418	25.1318		115.955	24.9354	25.5549		157.261	25.5006	25.7894		198.787	25.8407	27.0386		238.339	26.0752
																33.889	23.917	44.242	28.3268									22.3013	23.717	25.0809		68.4399	24.0418	25.1318		116.006	24.9354	25.5549		157.312	25.5006	25.7894		198.838	25.8407	27.0386		238.401	26.0752
																33.963	23.9119	44.318	28.3423									22.3635	23.7236	25.0809		68.491	24.0418	25.1318		116.063	24.9354	25.5549		157.368	25.5006	25.7894		198.9	25.8407	27.0386		238.459	26.1113
																34.037	23.9093	44.395	28.3577									22.4174	23.7236	25.0809		68.5478	23.9168	25.1318		116.113	24.9354	25.5549		157.417	25.5006	25.7894		198.95	25.8175	27.0992		238.51	26.1113
																34.11	23.9041	44.472	28.3732									22.4675	23.7236	25.0809		68.5999	23.9168	25.1318		116.164	24.9354	25.5531		157.468	25.5006	25.7894		199.002	25.8175	27.0992		238.561	26.1113
																34.209	23.9247	44.549	28.3887									22.5276	23.7236	25.0809		68.651	23.9168	25.1318		116.216	24.9354	25.5531		157.52	25.5006	25.7894		199.052	25.8175	27.0992		238.611	26.1113
																34.282	23.9093	44.651	28.4067									22.5778	23.7236	24.9887		68.703	23.9168	25.1318		116.27	24.9354	25.5531		157.571	25.5006	25.7894		199.103	25.8175	27.0992		238.665	26.1113
																34.356	23.9119	44.727	28.4196									22.6283	23.7236	24.9887		68.7528	23.9168	25.1318		116.32	24.9354	25.5531		157.622	25.5468	25.7894		199.154	25.8175	27.0992		238.718	26.1113
																34.43	23.917	44.803	28.4325									22.6815	23.7236	24.9887		68.8029	23.9168	25.1496		116.38	24.958	25.5531		157.672	25.5468	25.8387		199.207	25.8175	27.0992		238.771	26.1113
																34.504	23.9247	44.879	28.4428									22.7334	23.7236	24.9887		68.855	23.9168	25.1496		116.429	24.958	25.5531		157.724	25.5468	25.8387		199.257	25.8175	27.0992		238.831	26.1113
																34.603	23.9299	44.955	28.4531									22.7895	23.5329	24.9887		68.9078	23.9168	25.1496		116.48	24.958	25.5531		157.778	25.5468	25.8387		199.307	25.8175	27.0992		238.891	26.101
																34.677	23.9351	45.056	28.466									22.8405	23.5329	24.9887		68.959	23.9168	25.1496		116.53	24.958	25.5531		157.827	25.5468	25.8387		199.359	25.9231	27.1842		238.943	26.101
																34.751	23.9428	45.545	28.4814									22.8916	23.5329	24.9887		69.0146	24.0838	25.1496		116.582	24.958	25.4518		157.877	25.5468	25.8387		199.408	25.9231	27.1842		238.996	26.101
																34.824	23.9479	45.622	28.4763									22.9476	23.5329	24.9887		69.0657	24.0838	25.1496		116.633	24.958	25.4518		157.929	25.5468	25.8387		199.46	25.9231	27.1842		239.049	26.101
																34.898	23.9557	45.699	28.4582									22.9986	23.5329	24.9773		69.1149	24.0838	25.1496		116.685	24.958	25.4518		157.979	25.5468	25.8387		199.51	25.9231	27.1842		239.102	26.101
																34.997	23.966	45.776	28.4505									23.0519	23.5329	24.9773		69.1659	24.0838	25.1496		116.735	24.958	25.4518		158.038	25.581	25.8595		199.561	25.9231	27.1842		239.155	26.101
																35.071	23.9737	45.878	28.4454									23.1024	23.5329	24.9773		69.2177	24.0838	25.1641		116.785	24.7176	25.4518		158.089	25.581	25.8595		199.612	25.9231	27.1842		239.209	26.101
																35.145	23.9814	45.954	28.4376									23.1534	23.5329	24.9773		69.2687	24.0838	25.1641		116.838	24.7176	25.4518		158.143	25.581	25.8595		199.665	25.9231	27.1842		239.27	25.9979
																35.219	23.9892	46.031	28.4273									23.2025	23.384	24.9773		69.3227	24.0838	25.1641		116.889	24.7176	25.4518		158.193	25.581	25.8595		199.718	25.9231	27.1842		239.33	25.9979
																35.293	23.9969	46.108	28.4196									23.2533	23.384	24.9773		69.3737	24.0838	25.1641		116.95	24.7176	25.4518		158.245	25.581	25.8595		199.773	25.9747	27.1842		239.382	25.9979
																35.392	24.0072	46.185	28.4119									23.3044	23.384	24.9773		69.43	24.2508	25.1641		117.001	24.7176	25.4439		158.295	25.581	25.8595		199.823	25.9747	27.2532		239.435	25.9979
																35.466	24.0175	46.287	28.399									23.3613	23.384	24.9773		69.4809	24.2508	25.1641		117.053	24.7176	25.4439		158.347	25.581	25.8595		199.874	25.9747	27.2532		239.487	25.9979
																35.54	24.0253	46.362	28.3912									23.4124	23.384	24.981		69.5339	24.2508	25.1641		117.106	24.7176	25.4439		158.398	25.581	25.8595		199.927	25.9747	27.2532		239.539	25.9979
																35.614	24.0201	46.439	28.3861									23.4635	23.384	24.981		69.5861	24.2508	25.2406		117.157	24.7176	25.4439		158.46	25.6105	25.8595		199.978	25.9747	27.2532		239.593	25.9979
																35.688	24.0381	46.515	28.3809									23.5123	23.384	24.981		69.6371	24.2508	25.2406		117.215	24.5432	25.4439		158.51	25.6105	25.7493		200.033	25.9747	27.2532		239.646	25.9979
																35.79	24.0536	46.591	28.368									23.5632	23.384	24.981		69.6886	24.2508	25.2406		117.267	24.5432	25.4439		158.561	25.6105	25.7493		200.087	25.9747	27.2532		239.705	25.9721
																35.863	24.0562	46.692	28.35									23.6152	23.384	24.981		69.7416	24.2508	25.2406		117.319	24.5432	25.4439		158.612	25.6105	25.7493		200.138	25.9747	27.2532		239.762	25.9721
																35.936	24.0639	47.101	28.3216									23.6653	23.486	24.981		69.792	24.2508	25.2406		117.378	24.5432	25.4439		158.672	25.6105	25.7493		200.195	26.0159	27.2532		239.813	25.9721
																36.009	24.0639	47.177	28.3191									23.7164	23.486	24.981		69.8439	24.2732	25.2406		117.43	24.5432	25.4348		158.722	25.6105	25.7493		200.246	26.0159	27.3099		239.863	25.9721
																36.082	24.0588	47.253	28.3371									23.7684	23.486	24.981		69.9037	24.2732	25.2406		117.48	24.5432	25.4348		158.776	25.6105	25.7493		200.298	26.0159	27.3099		239.913	25.9721
																36.181	24.0459	47.33	28.3474									23.8186	23.486	24.9747		69.9558	24.2732	25.2406		117.535	24.5432	25.4348		158.826	25.6105	25.7493		200.348	26.0159	27.3099		239.966	25.9721
																36.255	24.0356	47.406	28.3629									23.8695	23.486	24.9747		70.0065	24.2732	25.2406		117.586	24.5432	25.4348		158.89	25.3557	25.7493		200.399	26.0159	27.3099		240.018	25.9721
																36.329	24.0227	47.508	28.3887									23.9214	23.486	24.9747		70.0576	24.2732	25.2502		117.642	24.5839	25.4348		158.942	25.3557	25.7493		200.45	26.0159	27.3099		240.07	25.9721
																36.403	24.0098	47.585	28.4041									23.9723	23.486	24.9747		70.1097	24.2732	25.2502		117.696	24.5839	25.4348		158.993	25.3557	25.7419		200.501	26.0159	27.3099		240.127	25.9721
																36.477	23.9969	47.662	28.4196									24.0232	23.486	24.9747		70.161	24.2732	25.2502		117.748	24.5839	25.4348		159.045	25.3557	25.7419		200.552	26.0159	27.3099		240.189	25.9386
																36.575	23.9814	47.74	28.4376									24.0805	23.7098	24.9747		70.213	24.2732	25.2502		117.799	24.5839	25.4348		159.105	25.3557	25.7419		200.607	25.9025	27.3099		240.241	25.9386
																36.649	23.9711	47.817	28.4505									24.1304	23.7098	24.9747		70.2646	24.2977	25.2502		117.851	24.5839	25.4392		159.156	25.3557	25.7419		200.659	25.9025	27.2835		240.293	25.9386
																36.722	23.9608	47.917	28.4686									24.1804	23.7098	24.9747		70.316	24.2977	25.2502		117.901	24.5839	25.4392		159.21	25.3557	25.7419		200.711	25.9025	27.2835		240.345	25.9386
																36.796	23.9505	47.994	28.4789									24.2294	23.7098	24.9747		70.3669	24.2977	25.2502		117.952	24.5839	25.4392		159.26	25.3557	25.7419		200.761	25.9025	27.2835		240.394	25.9386
																36.87	23.9428	48.07	28.4918									24.2794	23.7098	25.0515		70.4168	24.2977	25.2502		118.002	24.5839	25.4392		159.321	25.3557	25.7419		200.812	25.9025	27.2835		240.446	25.9386
																36.968	23.9325	48.147	28.4995									24.33	23.7098	25.0515		70.4689	24.2977	25.215		118.052	24.8347	25.4392		159.37	25.1863	25.7287		200.861	25.9025	27.2835		240.498	25.9386
																37.042	23.9273	48.224	28.5072									24.3823	23.7098	25.0515		70.5197	24.2977	25.215		118.103	24.8347	25.4392		159.423	25.1863	25.7287		200.913	25.9025	27.2835		240.555	25.9386
																37.115	23.9222	48.556	28.5356									24.4332	23.7098	25.0515		70.5697	24.2977	25.215		118.153	24.8347	25.4392		159.475	25.1863	25.7287		200.965	25.9025	27.2835		240.611	25.9953
																37.189	23.917	48.633	28.5175									24.4903	23.7288	25.0515		70.6218	24.2977	25.215		118.203	24.8347	25.4392		159.531	25.1863	25.7287		201.022	25.9025	27.2835		240.662	25.9953
																37.263	23.9144	48.735	28.5175									24.5426	23.7288	25.0515		70.6732	24.2977	25.215		118.255	24.8347	25.5202		159.583	25.1863	25.7287		201.073	25.8613	27.103		240.713	25.9953
																37.361	23.9351	48.812	28.5046									24.5943	23.7288	25.0515		70.7309	24.2857	25.215		118.304	24.8347	25.5202		159.634	25.1863	25.7287		201.125	25.8613	27.103		240.765	25.9953
																37.435	23.9196	48.889	28.4918									24.6536	23.7288	25.0515		70.782	24.2857	25.215		118.354	24.8347	25.5202		159.683	25.1863	25.7287		201.175	25.8613	27.103		240.815	25.9953
																37.508	23.9196	48.966	28.4866									24.7052	23.7288	25.0773		70.833	24.2857	25.215		118.405	24.8347	25.5202		159.744	25.1863	25.7287		201.227	25.8613	27.103		240.869	25.9953
																37.582	23.9273	49.043	28.4789									24.7573	23.7288	25.0773		70.8848	24.2857	25.215		118.456	24.8846	25.5202		159.796	25.2253	25.7287		201.277	25.8613	27.103		240.919	25.9953
																37.656	23.9351	49.191	28.4582									24.8104	23.7288	25.0773		70.9351	24.2857	25.1555		118.509	24.8846	25.5202		159.849	25.2253	25.7292		201.327	25.8613	27.103		240.976	25.9953
																37.755	23.9402	49.268	28.4505									24.8622	23.7288	25.0773		70.9863	24.2857	25.1555		118.56	24.8846	25.5202		159.901	25.2253	25.7292		201.377	25.8613	27.103		241.033	26.0778
																37.829	23.9454	49.345	28.4402									24.9204	23.7411	25.0773		71.0369	24.2857	25.1555		118.612	24.8846	25.5202		159.962	25.2253	25.7292		201.429	25.8613	27.103		241.086	26.0778
																37.903	23.9531	49.422	28.4325									24.9724	23.7411	25.0773		71.0887	24.2857	25.1555		118.663	24.8846	25.5591		160.014	25.2253	25.7292		201.484	25.8407	27.0425		241.137	26.0778
																37.977	23.9608	49.499	28.4247									25.0226	23.7411	25.0773		71.1529	24.0742	25.1555		118.714	24.8846	25.5591		160.071	25.2253	25.7292		201.535	25.8407	27.0425		241.19	26.0778
																38.05	23.966	49.6	28.4093									25.0837	23.7411	25.079		71.2031	24.0742	25.1555		118.765	24.8846	25.5591		160.122	25.2253	25.7292		201.586	25.8407	27.0425		241.243	26.0778
																38.149	23.9763	49.676	28.4015									25.1351	23.7411	25.079		71.2537	24.0742	25.1555		118.817	24.8846	25.5591		160.181	25.2253	25.7292		201.638	25.8407	27.0425		241.297	26.0778
																38.223	23.984	49.753	28.3912									25.1865	23.7411	25.079		71.3038	24.0742	25.1555		118.869	24.9108	25.5591		160.23	25.4772	25.7292		201.688	25.8407	27.0425		241.35	26.0778
																38.297	23.9918	49.83	28.3809									25.2416	23.7411	25.079		71.3538	24.0742	25.1426		118.926	24.9108	25.5591		160.286	25.4772	25.788		201.739	25.8407	27.0425		241.412	26.0778
																38.371	24.0021	50.239	28.3448									25.2934	23.7411	25.079		71.4048	24.0742	25.1426		118.978	24.9108	25.5591		160.337	25.4772	25.788		201.792	25.8407	27.0425		241.473	26.1113
																38.444	24.0072	50.315	28.3526									25.3494	23.7447	25.079		71.4598	24.0742	25.1426		119.029	24.9108	25.5591		160.397	25.4772	25.788		201.843	25.8407	27.0425		241.523	26.1113
																38.542	24.0201	50.417	28.3706									25.4023	23.7447	25.079		71.5098	23.9219	25.1426		119.091	24.9108	25.5565		160.447	25.4772	25.788		201.902	25.8123	27.0425		241.574	26.1113
																38.617	24.0278	50.493	28.3887									25.4532	23.7447	25.079		71.5597	23.9219	25.1426		119.143	24.9108	25.5565		160.499	25.4772	25.788		201.95	25.8123	27.0869		241.625	26.1113
																38.691	24.0356	50.57	28.4067									25.5143	23.7447	25.079		71.6104	23.9219	25.1426		119.194	24.9108	25.5565		160.549	25.4772	25.788		202.003	25.8123	27.0869		241.676	26.1113
																38.764	24.0304	50.647	28.4222									25.5644	23.7447	24.9885		71.6608	23.9219	25.1426		119.247	24.9108	25.5565		160.611	25.4772	25.788		202.055	25.8123	27.0869		241.731	26.1113
																38.837	24.051	50.724	28.4402									25.615	23.7447	24.9885		71.7127	23.9219	25.1426		119.298	24.9383	25.5565		160.662	25.5263	25.788		202.107	25.8123	27.0869		241.786	26.1113
																38.937	24.0639	50.825	28.4582									25.6676	23.7447	24.9885		71.7627	23.9219	25.1392		119.349	24.9383	25.5565		160.712	25.5263	25.8384		202.158	25.8123	27.0869		241.848	26.1113
																39.011	24.0665	50.902	28.4737									25.7175	23.7447	24.9885		71.8128	23.9219	25.1392		119.405	24.9383	25.5565		160.762	25.5263	25.8384		202.21	25.8123	27.0869		241.91	26.101
																39.085	24.0742	50.977	28.4866									25.7751	23.5453	24.9885		71.8644	23.9219	25.1392		119.455	24.9383	25.5565		160.819	25.5263	25.8384		202.26	25.8123	27.0869		241.96	26.101
																39.158	24.0742	51.054	28.4995									25.8275	23.5453	24.9885		71.9156	23.9219	25.1392		119.514	24.9383	25.4598		160.871	25.5263	25.8384		202.329	25.9231	27.0869		242.011	26.101
																39.231	24.0691	51.13	28.5098									25.8794	23.5453	24.9885		71.9716	24.0461	25.1392		119.565	24.9383	25.4598		160.923	25.5263	25.8384		202.381	25.9231	27.1772		242.062	26.101
																39.332	24.0562	51.23	28.5227									25.9352	23.5453	24.9885		72.0305	24.0461	25.1392		119.615	24.9383	25.4598		160.972	25.5263	25.8384		202.43	25.9231	27.1772		242.112	26.101
																39.405	24.0459	51.306	28.533									25.9855	23.5453	24.9767		72.0828	24.0461	25.1392		119.668	24.9383	25.4598		161.034	25.5263	25.8384		202.482	25.9231	27.1772		242.165	26.101
																39.479	24.033	51.384	28.5381									26.0361	23.5453	24.9767		72.134	24.0461	25.1392		119.719	24.7363	25.4598		161.085	25.5669	25.8384		202.533	25.9231	27.1772		242.219	26.101
																39.553	24.0227	51.715	28.5691									26.0885	23.5453	24.9767		72.1859	24.0461	25.1424		119.776	24.7363	25.4598		161.139	25.5669	25.8384		202.584	25.9231	27.1772		242.279	26.101
																39.626	24.0098	51.792	28.5459									26.1393	23.5453	24.9767		72.2369	24.0461	25.1424		119.83	24.7363	25.4598		161.188	25.5669	25.8629		202.639	25.9231	27.1772		242.339	25.9953
																39.726	23.9943	51.869	28.5381									26.1905	23.3904	24.9767		72.2907	24.0461	25.1424		119.881	24.7363	25.4533		161.248	25.5669	25.8629		202.689	25.9231	27.1772		242.39	25.9953
																39.798	23.984	51.945	28.5304									26.2443	23.3904	24.9767		72.3416	24.0461	25.1424		119.942	24.7363	25.4533		161.298	25.5669	25.8629		202.752	25.9773	27.1772		242.44	25.9953
																39.872	23.9737	52.048	28.5124									26.2963	23.3904	24.9767		72.4137	24.2302	25.1424		119.994	24.7363	25.4533		161.35	25.5669	25.8629		202.802	25.9773	27.2519		242.491	25.9953
																39.946	23.966	52.123	28.5046									26.3515	23.3904	24.9767		72.4651	24.2302	25.1424		120.046	24.7363	25.4533		161.4	25.5669	25.8629		202.853	25.9773	27.2519		242.542	25.9953
																40.02	23.9582	52.199	28.4969									26.4023	23.3904	24.9797		72.5168	24.2302	25.1424		120.097	24.7363	25.4533		161.457	25.5669	25.8629		202.902	25.9773	27.2519		242.598	25.9953
																40.119	23.9479	52.275	28.4866									26.4542	23.3904	24.9797		72.5669	24.2302	25.1424		120.147	24.5784	25.4533		161.507	25.5669	25.8629		202.955	25.9773	27.2519		242.652	25.9953
																40.192	23.9428	52.352	28.4789									26.5066	23.3904	24.9797		72.6178	24.2302	25.2124		120.204	24.5784	25.4533		161.559	25.605	25.8629		203.006	25.9773	27.2519		242.715	25.9695
																40.266	23.9376	52.453	28.466									26.5582	23.3904	24.9797		72.668	24.2302	25.2124		120.257	24.5784	25.4533		161.61	25.605	25.7567		203.063	25.9773	27.2519		242.776	25.9695
																40.34	23.9351	52.53	28.4557									26.6082	23.3904	24.9797		72.7228	24.2302	25.2124		120.309	24.5784	25.4533		161.667	25.605	25.7567		203.115	25.9773	27.2519		242.828	25.9695
																40.414	23.9325	52.606	28.4454									26.6594	23.4811	24.9797		72.775	24.2302	25.2124		120.367	24.5784	25.4461		161.718	25.605	25.7567		203.185	26.0185	27.2519		242.882	25.9695
																40.513	23.9557	52.682	28.4351									26.7104	23.4811	24.9797		72.8436	24.2614	25.2124		120.419	24.5784	25.4461		161.769	25.605	25.7567		203.236	26.0185	27.3131		242.934	25.9695
																40.586	23.9402	52.759	28.4273									26.7615	23.4811	24.9797		72.8938	24.2614	25.2124		120.47	24.5784	25.4461		161.82	25.605	25.7567		203.288	26.0185	27.3131		242.985	25.9695
																40.66	23.9402	52.86	28.4144									26.8113	23.4811	24.9797		72.9449	24.2614	25.2124		120.522	24.5784	25.4461		161.871	25.605	25.7567		203.34	26.0185	27.3131		243.037	25.9695
																40.734	23.9479	52.936	28.4015									26.8623	23.4811	24.9756		72.9968	24.2614	25.2124		120.572	24.6207	25.4461		161.92	25.605	25.7567		203.39	26.0185	27.3131		243.092	25.9695
																40.808	23.9531	53.012	28.3938									26.9123	23.4811	24.9756		73.0467	24.2614	25.2124		120.631	24.6207	25.4461		161.973	25.3852	25.7567		203.44	26.0185	27.3131		243.155	25.9695
																40.906	23.9582	53.343	28.3603									26.9642	23.4811	24.9756		73.0969	24.2614	25.2424		120.682	24.6207	25.4461		162.025	25.3852	25.7522		203.494	26.0185	27.3131		243.216	25.9386
																40.98	23.9634	53.42	28.3655									27.0142	23.4811	24.9756		73.1498	24.2614	25.2424		120.733	24.6207	25.4461		162.075	25.3852	25.7522		203.546	26.0185	27.3131		243.268	25.9386
																41.054	23.9711	53.496	28.368									27.0656	23.708	24.9756		73.1996	24.2614	25.2424		120.783	24.6207	25.4448		162.133	25.3852	25.7522		203.602	25.9077	27.3131		243.321	25.9386
																41.128	23.9763	53.572	28.3835									27.1154	23.708	24.9756		73.2549	24.2897	25.2424		120.832	24.6207	25.4448		162.184	25.3852	25.7522		203.657	25.9077	27.3028		243.373	25.9386
																41.201	23.984	53.677	28.4041									27.1656	23.708	24.9756		73.3067	24.2897	25.2424		120.882	24.6207	25.4448		162.235	25.3852	25.7522		203.712	25.9077	27.3028		243.427	25.9386
																41.301	23.9918	53.753	28.4222									27.2184	23.708	24.9756		73.3575	24.2897	25.2424		120.933	24.6207	25.4448		162.286	25.3852	25.7522		203.765	25.9077	27.3028		243.479	25.9386
																41.375	23.9995	53.829	28.4376									27.2683	23.708	25.0512		73.4079	24.2897	25.2424		120.983	24.8718	25.4448		162.338	25.3852	25.7522		203.815	25.9077	27.3028		243.532	25.9386
																41.449	24.0072	53.905	28.4531									27.3183	23.708	25.0512		73.4587	24.2897	25.2424		121.034	24.8718	25.4448		162.39	25.2262	25.7522		203.867	25.9077	27.3028		243.594	26.003
																41.523	24.0149	53.982	28.466									27.3705	23.708	25.0512		73.5108	24.2897	25.2156		121.085	24.8718	25.4448		162.443	25.2262	25.7522		203.924	25.9077	27.3028		243.652	26.003
																41.597	24.0227	54.084	28.484									27.4213	23.708	25.0512		73.5617	24.2897	25.2156		121.136	24.8718	25.4448		162.493	25.2262	25.7379		203.973	25.9077	27.3028		243.704	26.003
																41.696	24.033	54.161	28.4969									27.482	23.7276	25.0512		73.6135	24.2897	25.2156		121.187	24.8718	25.5288		162.545	25.2262	25.7379		204.033	25.8638	27.3028		243.757	26.003
																41.77	24.0433	54.238	28.5072									27.5353	23.7276	25.0512		73.6638	24.2987	25.2156		121.238	24.8718	25.5288		162.596	25.2262	25.7379		204.085	25.8638	27.105		243.81	26.003
																41.844	24.051	54.315	28.5149									27.587	23.7276	25.0512		73.7137	24.2987	25.2156		121.289	24.8718	25.5288		162.648	25.2262	25.7379		204.136	25.8638	27.105		243.861	26.003
																41.918	24.0433	54.391	28.5253									27.6461	23.7276	25.0512		73.7646	24.2987	25.2156		121.34	24.8718	25.5288		162.705	25.2262	25.7379		204.187	25.8638	27.105		243.915	26.003
																41.992	24.0639	54.492	28.5356									27.6974	23.7276	25.0773		73.8149	24.2987	25.2156		121.391	24.9156	25.5288		162.757	25.2262	25.7379		204.237	25.8638	27.105		243.969	26.003
																42.09	24.0742	54.569	28.5407									27.7492	23.7276	25.0773		73.8649	24.2987	25.2156		121.441	24.9156	25.5288		162.807	25.2323	25.7379		204.287	25.8638	27.105		244.029	26.003
																42.165	24.0794	54.976	28.5433									27.8013	23.7276	25.0773		73.917	24.2987	25.1535		121.494	24.9156	25.5288		162.86	25.2323	25.7379		204.342	25.8638	27.105		244.087	26.0829
																42.239	24.0871	55.053	28.5278									27.8535	23.7276	25.0773		73.9669	24.2987	25.1535		121.545	24.9156	25.5288		162.911	25.2323	25.7419		204.392	25.8638	27.105		244.139	26.0829
																42.313	24.0871	55.13	28.5356									27.9139	23.7374	25.0773		74.0168	24.2987	25.1535		121.596	24.9156	25.5668		162.963	25.2323	25.7419		204.443	25.8458	27.105		244.192	26.0829
																42.387	24.082	55.207	28.5098									27.9713	23.7374	25.0773		74.0683	24.083	25.1535		121.652	24.9156	25.5668		163.015	25.2323	25.7419		204.495	25.8458	27.0386		244.243	26.0829
																42.486	24.0716	55.308	28.4995									28.0214	23.7374	25.0773		74.1308	24.083	25.1535		121.703	24.9156	25.5668		163.066	25.2323	25.7419		204.546	25.8458	27.0386		244.294	26.0829
																42.559	24.0588	55.385	28.4943									28.0802	23.7374	25.0773		74.1825	24.083	25.1535		121.757	24.9156	25.5668		163.117	25.2323	25.7419		204.597	25.8458	27.0386		244.346	26.0829
																42.632	24.0485	55.461	28.4789									28.1304	23.7374	25.0773		74.2336	24.083	25.1535		121.812	24.9459	25.5668		163.179	25.2323	25.7419		204.65	25.8458	27.0386		244.4	26.0829
																42.706	24.0356	55.537	28.4686									28.1821	23.7374	25.086		74.2837	24.083	25.1535		121.864	24.9459	25.5668		163.23	25.501	25.7419		204.702	25.8458	27.0386		244.457	26.1216
																42.779	24.0253	55.613	28.4608									28.2365	23.7374	25.086		74.3339	24.083	25.1281		121.924	24.9459	25.5668		163.282	25.501	25.7419		204.757	25.8458	27.0386		244.51	26.1216
																42.878	24.0098	55.715	28.4479									28.2874	23.7374	25.086		74.3848	24.083	25.1281		121.975	24.9459	25.5668		163.332	25.501	25.7889		204.808	25.8458	27.0386		244.563	26.1216
																42.952	23.9995	55.791	28.4376									28.3476	23.7374	25.086		74.4377	24.083	25.1281		122.026	24.9459	25.5634		163.385	25.501	25.7889		204.874	25.8458	27.0386		244.613	26.1216
																43.026	23.9892	55.867	28.4273									28.3993	23.7527	25.086		74.4887	24.083	25.1281		122.087	24.9459	25.5634		163.436	25.501	25.7889		204.926	25.8149	27.0773		244.665	26.1216
																43.1	23.9814	55.944	28.417									28.4512	23.7527	25.086		74.5486	23.9433	25.1281		122.139	24.9459	25.5634		163.491	25.501	25.7889		204.98	25.8149	27.0773		244.716	26.1216
																43.174	23.9737	56.021	28.4093									28.5105	23.7527	25.086		74.5997	23.9433	25.1281		122.189	24.9459	25.5634		163.541	25.501	25.7889		205.032	25.8149	27.0773		244.769	26.1216
																43.271	23.9634	56.123	28.3964									28.5613	23.7527	25.086		74.6514	23.9433	25.1281		122.241	24.974	25.5634		163.6	25.501	25.7889		205.084	25.8149	27.0773		244.822	26.1216
																43.346	23.9582	56.531	28.3552									28.6133	23.7527	24.987		74.703	23.9433	25.1281		122.293	24.974	25.5634		163.65	25.501	25.7889		205.135	25.8149	27.0773		244.88	26.1216
																43.42	23.9531	56.607	28.3629									28.6633	23.7527	24.987		74.7547	23.9433	25.147		122.353	24.974	25.5634		163.704	25.5481	25.7889		205.19	25.8149	27.0773		244.941	26.0958
																43.493	23.9505	56.684	28.3758									28.7143	23.7527	24.987		74.8058	23.9433	25.147		122.408	24.974	25.5634		163.754	25.5481	25.8365		205.24	25.8149	27.0773		244.992	26.0958
																43.567	23.9479	56.761	28.3912									28.7711	23.7527	24.987		74.8627	23.9433	25.147		122.459	24.974	25.4702		163.816	25.5481	25.8365		205.301	25.8149	27.0773		245.045	26.0958
																43.669	23.9711	56.838	28.4093									28.8231	23.5339	24.987		74.9136	23.9433	25.147		122.519	24.974	25.4702		163.868	25.5481	25.8365		205.352	25.9257	27.1759		245.097	26.0958
																43.743	23.9557	56.941	28.4325									28.8742	23.5339	24.987		74.9807	24.0397	25.147		122.57	24.974	25.4702		163.92	25.5481	25.8365		205.403	25.9257	27.1759		245.147	26.0958
																43.816	23.9557	57.017	28.4531									28.9335	23.5339	24.987		75.0304	24.0397	25.147		122.621	24.974	25.4702		163.971	25.5481	25.8365		205.454	25.9257	27.1759		245.203	26.0958
																43.891	23.9634	57.095	28.4711									28.9852	23.5339	24.987		75.0804	24.0397	25.147		122.671	24.7489	25.4702		164.031	25.5481	25.8365		205.506	25.9257	27.1759		245.258	26.0958
																43.965	23.9686	57.172	28.4892									29.0361	23.5339	24.9767		75.1324	24.0397	25.147		122.722	24.7489	25.4702		164.082	25.5481	25.8365		205.557	25.9257	27.1759
																44.064	23.9763	57.249	28.5021									29.0875	23.5339	24.9767		75.1846	24.0397	25.1523		122.782	24.7489	25.4702		164.136	25.5872	25.8365		205.613	25.9257	27.1759
																44.137	23.9814	57.398	28.5304									29.1393	23.5339	24.9767		75.2356	24.0397	25.1523		122.833	24.7489	25.4702		164.187	25.5872	25.8365		205.663	25.9257	27.1759
																44.21	23.9892	57.475	28.5407									29.195	23.5339	24.9767		75.2905	24.0397	25.1523		122.885	24.7489	25.4573		164.239	25.5872	25.8671		205.724	25.9257	27.1759
																44.285	23.9943	57.552	28.5536									29.2473	23.3681	24.9767		75.3427	24.0397	25.1523		122.947	24.7489	25.4573		164.29	25.5872	25.8671		205.776	25.9798	27.2461
																44.358	24.0021	57.629	28.5639									29.2991	23.3681	24.9767		75.4075	24.2562	25.1523		122.998	24.7489	25.4573		164.341	25.5872	25.8671		205.83	25.9798	27.2461
																44.456	24.0098	58.035	28.582									29.3511	23.3681	24.9767		75.4575	24.2562	25.1523		123.049	24.7489	25.4573		164.393	25.5872	25.8671		205.88	25.9798	27.2461
																44.53	24.0175	58.112	28.5768									29.4021	23.3681	24.9764		75.5107	24.2562	25.1523		123.101	24.5853	25.4573		164.45	25.5872	25.8671		205.933	25.9798	27.2461
																44.604	24.0253	58.214	28.5613									29.4523	23.3681	24.9764		75.5606	24.2562	25.1523		123.152	24.5853	25.4573		164.501	25.5872	25.8671		205.986	25.9798	27.2461
																44.677	24.033	58.29	28.5459									29.5045	23.3681	24.9764		75.6116	24.2562	25.2276		123.212	24.5853	25.4573		164.556	25.6273	25.8671		206.042	25.9798	27.2461
																44.752	24.0407	58.367	28.5356									29.5543	23.3681	24.9764		75.6627	24.2562	25.2276		123.263	24.5853	25.4573		164.606	25.6273	25.8671		206.093	25.9798	27.2461
																44.851	24.051	58.444	28.5304									29.6141	23.3681	24.9764		75.7149	24.2562	25.2276		123.314	24.5853	25.4605		164.656	25.6273	25.7511		206.159	25.9798	27.2461
																44.924	24.0613	58.52	28.5175									29.6644	23.4523	24.9764		75.7665	24.2562	25.2276		123.376	24.5853	25.4605		164.707	25.6273	25.7511		206.21	26.0236	27.3028
																44.997	24.0665	58.623	28.5098									29.7152	23.4523	24.9764		75.8327	24.284	25.2276		123.426	24.5853	25.4605		164.757	25.6273	25.7511		206.26	26.0236	27.3028
																45.071	24.0665	58.7	28.4969									29.7665	23.4523	24.9764		75.8845	24.284	25.2276		123.478	24.5853	25.4605		164.808	25.6273	25.7511		206.31	26.0236	27.3028
																45.145	24.0794	58.776	28.484									29.8169	23.4523	24.9764		75.9388	24.284	25.2276		123.531	24.6462	25.4605		164.863	25.6273	25.7511		206.361	26.0236	27.3028
																45.244	24.0923	58.852	28.4814									29.8674	23.4523	24.9736		75.9908	24.284	25.2276		123.581	24.6462	25.4605		164.914	25.6273	25.7511		206.411	26.0236	27.3028
																45.318	24.0974	58.93	28.4686									29.9174	23.4523	24.9736		76.0425	24.284	25.2276		123.643	24.6462	25.4605		164.966	25.4088	25.7511		206.464	26.0236	27.3028
																45.392	24.1052	59.031	28.4608									29.9692	23.4523	24.9736		76.0939	24.284	25.2512		123.695	24.6462	25.4605		165.016	25.4088	25.7511		206.515	26.0236	27.3028
																45.466	24.1077	59.107	28.4557									30.021	23.4523	24.9736		76.1487	24.284	25.2512		123.746	24.6462	25.455		165.066	25.4088	25.7469		206.574	26.0236	27.3028
																45.54	24.1026	59.184	28.4402									30.0716	23.6789	24.9736		76.1987	24.284	25.2512		123.808	24.6462	25.455		165.117	25.4088	25.7469		206.624	25.9128	27.3202
																45.638	24.0923	59.667	28.3809									30.1212	23.6789	24.9736		76.2665	24.2966	25.2512		123.858	24.6462	25.455		165.167	25.4088	25.7469		206.674	25.9128	27.3202
																45.712	24.082	59.743	28.3912									30.1723	23.6789	24.9736		76.3177	24.2966	25.2512		123.909	24.6462	25.455		165.217	25.4088	25.7469		206.724	25.9128	27.3202
																45.786	24.0716	59.845	28.4041									30.2263	23.6789	24.9736		76.3677	24.2966	25.2512		123.961	24.8797	25.455		165.268	25.4088	25.7469		206.778	25.9128	27.3202
																45.86	24.0588	59.922	28.4144									30.2771	23.6789	25.048		76.4176	24.2966	25.2512		124.013	24.8797	25.455		165.321	25.4088	25.7469		206.83	25.9128	27.3202
																45.934	24.0485	59.998	28.4351									30.328	23.6789	25.048		76.4677	24.2966	25.2089		124.073	24.8797	25.455		165.371	25.2379	25.7469		206.881	25.9128	27.3202
																46.033	24.033	60.074	28.4454									30.3793	23.6789	25.048		76.5194	24.2966	25.2089		124.128	24.8797	25.5334		165.425	25.2379	25.7469		206.932	25.9128	27.3202
																46.107	24.0227	60.15	28.4608									30.4304	23.6789	25.048		76.5707	24.2966	25.2089		124.178	24.8797	25.5334		165.475	25.2379	25.7347		206.985	25.9128	27.3202
																46.181	24.0149	60.251	28.4789									30.4874	23.7002	25.048		76.6223	24.2966	25.2089		124.239	24.8797	25.5334		165.531	25.2379	25.7347		207.039	25.869	27.103
																46.255	24.0072	60.327	28.4918									30.539	23.7002	25.048		76.6948	24.2966	25.2089		124.289	24.8797	25.5334		165.583	25.2379	25.7347		207.092	25.869	27.103
																46.329	23.9995	60.405	28.5072									30.5885	23.7002	25.048		76.7451	24.3027	25.2089		124.34	24.8797	25.5334		165.637	25.2379	25.7347		207.142	25.869	27.103
																46.428	23.9892	60.482	28.5175									30.6478	23.7002	25.048		76.7965	24.3027	25.2089		124.391	24.9186	25.5334		165.688	25.2379	25.7347		207.194	25.869	27.103
																46.502	23.984	60.559	28.5278									30.6978	23.7002	25.0764		76.8465	24.3027	25.2089		124.443	24.9186	25.5334		165.738	25.2379	25.7347		207.246	25.869	27.103
																46.575	23.9789	60.661	28.5407									30.7482	23.7002	25.0764		76.8967	24.3027	25.2089		124.502	24.9186	25.5334		165.79	25.2175	25.7347		207.297	25.869	27.103
																46.649	23.9763	60.737	28.5485									30.7992	23.7002	25.0764		76.9494	24.3027	25.1403		124.554	24.9186	25.5334		165.841	25.2175	25.7347		207.349	25.869	27.103
																46.723	23.9711	60.812	28.5536									30.8492	23.7002	25.0764		77.0006	24.3027	25.1403		124.604	24.9186	25.5692		165.893	25.2175	25.741		207.399	25.869	27.103
																46.822	23.9969	61.145	28.5536									30.8981	23.7002	25.0764		77.0506	24.3027	25.1403		124.666	24.9186	25.5692		165.944	25.2175	25.741		207.449	25.8484	27.0296
																46.895	23.9789	61.222	28.5485									30.9482	23.7102	25.0764		77.1176	24.08	25.1403		124.717	24.9186	25.5692		166.001	25.2175	25.741		207.502	25.8484	27.0296
																46.969	23.984	61.299	28.5562									30.999	23.7102	25.0764		77.1686	24.08	25.1403		124.768	24.9186	25.5692		166.052	25.2175	25.741		207.552	25.8484	27.0296
																47.043	23.9892	61.376	28.5433									31.0493	23.7102	25.0764		77.2204	24.08	25.1403		124.822	24.9439	25.5692		166.101	25.2175	25.741		207.603	25.8484	27.0296
																47.117	23.9943	61.478	28.5304									31.1081	23.7102	25.0764		77.2708	24.08	25.1403		124.873	24.9439	25.5692		166.163	25.2175	25.741		207.655	25.8484	27.0296
																47.218	24.0046	61.554	28.5201									31.1582	23.7102	25.0888		77.3217	24.08	25.1403		124.924	24.9439	25.5692		166.213	25.2175	25.741		207.706	25.8484	27.0296
																47.292	24.0098	61.631	28.5175									31.2118	23.7102	25.0888		77.3723	24.08	25.1403		124.978	24.9439	25.5561		166.263	25.4999	25.741		207.756	25.8484	27.0296
																47.366	24.0175	61.708	28.5021									31.262	23.7102	25.0888		77.4265	24.08	25.1262		125.03	24.9439	25.5561		166.314	25.4999	25.7899		207.807	25.8484	27.0296
																47.439	24.0227	61.785	28.4969									31.3233	23.7102	25.0888		77.4765	24.08	25.1262		125.08	24.9439	25.5561		166.366	25.4999	25.7899		207.866	25.8123	27.0515
																47.513	24.0304	61.889	28.484									31.3742	23.7404	25.0888		77.5384	24.08	25.1262		125.132	24.9439	25.5561		166.427	25.4999	25.7899		207.918	25.8123	27.0515
																47.612	24.0407	61.966	28.4763									31.4252	23.7404	25.0888		77.5896	23.9266	25.1262		125.183	24.9439	25.5561		166.482	25.4999	25.7899		207.969	25.8123	27.0515
																47.686	24.0485	62.043	28.4634									31.4755	23.7404	25.0888		77.6417	23.9266	25.1262		125.234	24.9704	25.5561		166.533	25.4999	25.7899		208.022	25.8123	27.0515
																47.76	24.0562	62.12	28.4582									31.5262	23.7404	25.0888		77.6916	23.9266	25.1262		125.285	24.9704	25.5561		166.585	25.4999	25.7899		208.074	25.8123	27.0515
																47.834	24.0639	62.197	28.4479									31.577	23.7404	24.9878		77.7437	23.9266	25.1262		125.336	24.9704	25.5561		166.636	25.4999	25.7899		208.126	25.8123	27.0515
																47.908	24.0716	62.299	28.4376									31.628	23.7404	24.9878		77.7946	23.9266	25.1262		125.394	24.9704	25.5561		166.688	25.5521	25.7899		208.179	25.8123	27.0515
																48.007	24.082	62.782	28.3809									31.678	23.7404	24.9878		77.8461	23.9266	25.1342		125.445	24.9704	25.4682		166.738	25.5521	25.8431		208.231	25.8123	27.0515
																48.081	24.0897	62.858	28.3938									31.7281	23.7404	24.9878		77.8976	23.9266	25.1342		125.501	24.9704	25.4682		166.789	25.5521	25.8431		208.293	25.8123	27.1533
																48.155	24.0974	62.935	28.3861									31.7865	23.5462	24.9878		77.9546	23.9266	25.1342		125.551	24.9704	25.4682		166.839	25.5521	25.8431		208.345	25.9231	27.1533
																48.229	24.0923	63.012	28.3964									31.8374	23.5462	24.9878		78.0045	23.9886	25.1342		125.6	24.9704	25.4682		166.892	25.5521	25.8431		208.399	25.9231	27.1533
																48.302	24.1103	63.114	28.4119									31.8874	23.5462	24.9878		78.0555	23.9886	25.1342		125.652	24.7285	25.4682		166.942	25.5521	25.8431		208.451	25.9231	27.1533
																48.399	24.1232	63.191	28.4299									31.9381	23.5462	24.9878		78.1064	23.9886	25.1342		125.703	24.7285	25.4682		166.993	25.5521	25.8431		208.501	25.9231	27.1533
																48.473	24.1284	63.268	28.4479									31.9881	23.5462	24.9878		78.1579	23.9886	25.1342		125.755	24.7285	25.4682		167.043	25.5521	25.8431		208.551	25.9231	27.1533
																48.547	24.1361	63.344	28.4634									32.0391	23.5462	24.9782		78.2106	23.9886	25.1342		125.815	24.7285	25.4682		167.094	25.5896	25.8431		208.602	25.9231	27.1533
																48.622	24.1387	63.421	28.4789									32.0919	23.5462	24.9782		78.2627	23.9886	25.1341		125.864	24.7285	25.4588		167.146	25.5896	25.8431		208.653	25.9231	27.1533
																48.696	24.1335	63.522	28.4995									32.1429	23.5462	24.9782		78.3124	23.9886	25.1341		125.923	24.7285	25.4588		167.197	25.5896	25.8711		208.71	25.9231	27.2313
																48.794	24.1206	63.599	28.5149									32.2053	23.3865	24.9782		78.3625	23.9886	25.1341		125.974	24.7285	25.4588		167.248	25.5896	25.8711		208.761	25.9824	27.2313
																48.867	24.1103	63.676	28.5278									32.2554	23.3865	24.9782		78.4117	24.2292	25.1341		126.024	24.7285	25.4588		167.297	25.5896	25.8711		208.814	25.9824	27.2313
																48.941	24.1	63.752	28.5407									32.3072	23.3865	24.9782		78.4618	24.2292	25.1341		126.075	24.5577	25.4588		167.349	25.5896	25.8711		208.864	25.9824	27.2313
																49.015	24.0871	63.828	28.551									32.359	23.3865	24.9782		78.5107	24.2292	25.1341		126.126	24.5577	25.4588		167.4	25.5896	25.8711		208.919	25.9824	27.2313
																49.088	24.0768	63.929	28.5613									32.41	23.3865	24.9782		78.5619	24.2292	25.1341		126.179	24.5577	25.4588		167.462	25.5896	25.8711		208.968	25.9824	27.2313
																49.188	24.0613	64.339	28.5768									32.4602	23.3865	24.9733		78.6136	24.2292	25.1341		126.239	24.5577	25.4588		167.513	25.6381	25.8711		209.02	25.9824	27.2313
																49.261	24.051	64.415	28.5691									32.5123	23.3865	24.9733		78.6637	24.2292	25.2144		126.289	24.5577	25.4534		167.568	25.6381	25.8711		209.071	25.9824	27.2313
																49.335	24.0433	64.492	28.5665									32.5631	23.3865	24.9733		78.7194	24.2292	25.2144		126.339	24.5577	25.4534		167.618	25.6381	25.7622		209.124	25.9824	27.286
																49.408	24.033	64.569	28.5562									32.6194	23.3865	24.9733		78.7697	24.2292	25.2144		126.39	24.5577	25.4534		167.678	25.6381	25.7622		209.177	26.0262	27.286
																49.482	24.0253	64.645	28.5433									32.6701	23.4289	24.9733		78.8358	24.2577	25.2144		126.44	24.5577	25.4534		167.729	25.6381	25.7622		209.228	26.0262	27.286
																49.58	24.0175	64.746	28.5356									32.7221	23.4289	24.9733		78.8864	24.2577	25.2144		126.49	24.6036	25.4534		167.78	25.6381	25.7622		209.278	26.0262	27.286
																49.655	24.0124	64.823	28.5253									32.7823	23.4289	24.9733		78.9375	24.2577	25.2144		126.539	24.6036	25.4534		167.83	25.6381	25.7622		209.329	26.0262	27.286
																49.728	24.0072	64.9	28.5201									32.834	23.4289	24.9733		78.9884	24.2577	25.2144		126.591	24.6036	25.4534		167.889	25.6381	25.7622		209.38	26.0262	27.286
																49.801	24.0021	64.977	28.5046									32.8853	23.4289	24.9711		79.0403	24.2577	25.2144		126.645	24.6036	25.4534		167.94	25.4329	25.7622		209.433	26.0262	27.286
																49.875	23.9995	65.054	28.4995									32.9391	23.4289	24.9711		79.093	24.2577	25.2431		126.695	24.6036	25.4551		167.993	25.4329	25.7622		209.485	26.0262	27.286
																49.973	24.0227	65.156	28.484									32.9893	23.4289	24.9711		79.1497	24.2577	25.2431		126.747	24.6036	25.4551		168.045	25.4329	25.7569		209.542	26.0262	27.286
																50.047	24.0046	65.233	28.4737									33.0492	23.4289	24.9711		79.2017	24.2577	25.2431		126.797	24.6036	25.4551		168.095	25.4329	25.7569		209.595	25.9231	27.3292
																50.121	24.0098	65.31	28.466									33.1012	23.6839	24.9711		79.2675	24.2833	25.2431		126.847	24.6036	25.4551		168.147	25.4329	25.7569		209.648	25.9231	27.3292
																50.194	24.0124	65.385	28.4582									33.1521	23.6839	24.9711		79.3185	24.2833	25.2431		126.898	24.8619	25.4551		168.199	25.4329	25.7569		209.699	25.9231	27.3292
																50.268	24.0201	65.462	28.4479									33.2021	23.6839	24.9711		79.3714	24.2833	25.2431		126.95	24.8619	25.4551		168.251	25.4329	25.7569		209.753	25.9231	27.3292
																50.366	24.0253	65.918	28.3964									33.2523	23.6839	24.9711		79.4224	24.2833	25.2431		127.001	24.8619	25.4551		168.311	25.4329	25.7569		209.804	25.9231	27.3292
																50.44	24.0304	66.019	28.3964									33.3021	23.6839	25.0465		79.4733	24.2833	25.2431		127.057	24.8619	25.4551		168.362	25.2627	25.7569		209.859	25.9231	27.3292
																50.515	24.0381	66.095	28.4041									33.3513	23.6839	25.0465		79.5253	24.2833	25.2237		127.107	24.8619	25.5325		168.415	25.2627	25.7569		209.91	25.9231	27.3292
																50.588	24.0459	66.172	28.4093									33.4012	23.6839	25.0465		79.5785	24.2833	25.2237		127.158	24.8619	25.5325		168.464	25.2627	25.7569		209.968	25.9231	27.3292
																50.661	24.051	66.249	28.417									33.4599	23.6839	25.0465		79.6284	24.2833	25.2237		127.208	24.8619	25.5325		168.521	25.2627	25.7457		210.02	25.8716	27.1134
																50.76	24.0613	66.326	28.4325									33.5102	23.7056	25.0465		79.6948	24.2833	25.2237		127.257	24.8619	25.5325		168.571	25.2627	25.7457		210.071	25.8716	27.1134
																50.834	24.0691	66.427	28.4531									33.5609	23.7056	25.0465		79.7455	24.312	25.2237		127.308	24.9044	25.5325		168.625	25.2627	25.7457		210.122	25.8716	27.1134
																50.908	24.0742	66.504	28.4686									33.6111	23.7056	25.0465		79.7975	24.312	25.2237		127.358	24.9044	25.5325		168.675	25.2627	25.7457		210.175	25.8716	27.1134
																50.982	24.082	66.581	28.484									33.66	23.7056	25.0465		79.8476	24.312	25.2237		127.408	24.9044	25.5325		168.737	25.2627	25.7457		210.226	25.8716	27.1134
																51.056	24.0897	66.657	28.4969									33.7109	23.7056	25.0465		79.8993	24.312	25.2237		127.459	24.9044	25.5756		168.787	25.2061	25.7457		210.278	25.8716	27.1134
																51.155	24.1	66.733	28.5124									33.761	23.7056	25.0783		79.9506	24.312	25.2237		127.511	24.9044	25.5756		168.844	25.2061	25.7457		210.329	25.8716	27.1134
																51.229	24.1103	66.836	28.5304									33.8122	23.7056	25.0783		80.0017	24.312	25.1545		127.561	24.9044	25.5756		168.895	25.2061	25.7457		210.387	25.8716	27.1134
																51.303	24.118	66.912	28.5433									33.861	23.7056	25.0783		80.0512	24.312	25.1545		127.611	24.9044	25.5756		168.954	25.2061	25.7437		210.437	25.851	27.0412
																51.377	24.1129	66.989	28.5536									33.922	23.7124	25.0783		80.1187	24.312	25.1545		127.663	24.9044	25.5756		169.004	25.2061	25.7437		210.487	25.851	27.0412
																51.451	24.1284	67.066	28.5639									33.9729	23.7124	25.0783		80.1704	24.0926	25.1545		127.714	24.9336	25.5756		169.056	25.2061	25.7437		210.537	25.851	27.0412
																51.552	24.1412	67.143	28.5716									34.0241	23.7124	25.0783		80.2222	24.0926	25.1545		127.765	24.9336	25.5756		169.107	25.2061	25.7437		210.586	25.851	27.0412
																51.625	24.1464	67.475	28.5897									34.0759	23.7124	25.0783		80.2723	24.0926	25.1545		127.816	24.9336	25.5756		169.167	25.2061	25.7437		210.639	25.851	27.0412
																51.698	24.1515	67.552	28.5716									34.1283	23.7124	25.0783		80.3249	24.0926	25.1545		127.867	24.9336	25.5756		169.217	25.2061	25.7437		210.688	25.851	27.0412
																51.772	24.1541	67.653	28.5897									34.179	23.7124	25.0901		80.3774	24.0926	25.1545		127.921	24.9336	25.5683		169.269	25.505	25.7437		210.741	25.851	27.0412
																51.846	24.149	67.73	28.5665									34.2301	23.7124	25.0901		80.4314	24.0926	25.1455		127.97	24.9336	25.5683		169.32	25.505	25.7437		210.795	25.851	27.0412
																51.945	24.1361	67.807	28.5588									34.283	23.7124	25.0901		80.4824	24.0926	25.1455		128.022	24.9336	25.5683		169.376	25.505	25.7912		210.849	25.8123	27.0586
																52.019	24.1258	67.883	28.5536									34.3402	23.7124	25.0901		80.5475	24.0926	25.1455		128.073	24.9336	25.5683		169.428	25.505	25.7912		210.902	25.8123	27.0586
																52.092	24.1155	67.96	28.5485									34.3919	23.7482	25.0901		80.5977	23.9469	25.1455		128.124	24.9529	25.5683		169.481	25.505	25.7912		210.953	25.8123	27.0586
																52.165	24.1026	68.062	28.533									34.4419	23.7482	25.0901		80.6481	23.9469	25.1455		128.175	24.9529	25.5683		169.532	25.505	25.7912		211.002	25.8123	27.0586
																52.239	24.0897	68.139	28.5253									34.5018	23.7482	25.0901		80.6964	23.9469	25.1455		128.228	24.9529	25.5683		169.59	25.505	25.7912		211.052	25.8123	27.0586
																52.338	24.0768	68.216	28.5201									34.5534	23.7482	25.0901		80.7473	23.9469	25.1455		128.281	24.9529	25.5683		169.639	25.505	25.7912		211.105	25.8123	27.0586
																52.412	24.0639	68.293	28.5098									34.6049	23.7482	24.9883		80.7957	23.9469	25.1455		128.33	24.9529	25.471		169.691	25.5533	25.7912		211.156	25.8123	27.0586
																52.486	24.0536	68.369	28.5021									34.6611	23.7482	24.9883		80.8466	23.9469	25.1475		128.381	24.9529	25.471		169.741	25.5533	25.7912		211.208	25.8123	27.0586
																52.56	24.0459	68.471	28.4995									34.7129	23.7482	24.9883		80.8994	23.9469	25.1475		128.431	24.9529	25.471		169.792	25.5533	25.845		211.271	25.9205	27.1585
																52.634	24.0381	68.547	28.4789									34.7702	23.7482	24.9883		80.9505	23.9469	25.1475		128.492	24.9529	25.471		169.844	25.5533	25.845		211.323	25.9205	27.1585
																52.732	24.0278	68.625	28.4711									34.8235	23.5493	24.9883		81.0004	23.9949	25.1475		128.543	24.7363	25.471		169.895	25.5533	25.845		211.375	25.9205	27.1585
																52.805	24.0227	68.702	28.4582									34.8741	23.5493	24.9883		81.0525	23.9949	25.1475		128.594	24.7363	25.471		169.944	25.5533	25.845		211.426	25.9205	27.1585
																52.879	24.0175	69.032	28.4325									34.9341	23.5493	24.9883		81.1036	23.9949	25.1475		128.647	24.7363	25.471		169.997	25.5533	25.845		211.479	25.9205	27.1585
																52.953	24.0124	69.108	28.4325									34.984	23.5493	24.9883		81.1546	23.9949	25.1475		128.698	24.7363	25.471		170.047	25.5533	25.845		211.53	25.9205	27.1585
																53.026	24.0098	69.184	28.4428									35.0352	23.5493	24.9792		81.2064	23.9949	25.1475		128.754	24.7363	25.4583		170.095	25.5533	25.845		211.583	25.9205	27.1585
																53.125	24.0304	69.285	28.4608									35.0881	23.5493	24.9792		81.2565	23.9949	25.1475		128.808	24.7363	25.4583		170.147	25.5937	25.845		211.634	25.9205	27.1585
																53.199	24.0149	69.361	28.4789									35.1403	23.5493	24.9792		81.3094	23.9949	25.1514		128.86	24.7363	25.4583		170.197	25.5937	25.845		211.696	25.9205	27.2287
																53.273	24.0149	69.437	28.4969									35.198	23.5493	24.9792		81.3715	23.9949	25.1514		128.92	24.7363	25.4583		170.248	25.5937	25.8758		211.746	25.9798	27.2287
																53.347	24.0201	69.513	28.5149									35.2507	23.3798	24.9792		81.4205	23.9949	25.1514		128.972	24.5823	25.4583		170.297	25.5937	25.8758		211.8	25.9798	27.2287
																53.421	24.0253	69.589	28.533									35.3011	23.3798	24.9792		81.4708	24.2365	25.1514		129.023	24.5823	25.4583		170.347	25.5937	25.8758		211.853	25.9798	27.2287
																53.52	24.0304	69.691	28.5562									35.3611	23.3798	24.9792		81.5225	24.2365	25.1514		129.076	24.5823	25.4583		170.398	25.5937	25.8758		211.905	25.9798	27.2287
																53.594	24.0356	69.767	28.5742									35.4113	23.3798	24.9792		81.5726	24.2365	25.1514		129.128	24.5823	25.4583		170.455	25.5937	25.8758		211.956	25.9798	27.2287
																53.668	24.0433	69.843	28.5871									35.4621	23.3798	24.9792		81.6231	24.2365	25.1514		129.188	24.5823	25.4646		170.504	25.6486	25.8758		212.009	25.9798	27.2287
																53.742	24.0485	69.92	28.6026									35.5129	23.3798	24.9734		81.6734	24.2365	25.1514		129.239	24.5823	25.4646		170.555	25.6486	25.8758		212.06	25.9798	27.2287
																53.815	24.0536	69.997	28.6129									35.5641	23.3798	24.9734		81.725	24.2365	25.1514		129.291	24.5823	25.4646		170.605	25.6486	25.8758		212.12	25.9798	27.2893
																53.914	24.0639	70.102	28.6284									35.622	23.3798	24.9734		81.7763	24.2365	25.2253		129.353	24.5823	25.4646		170.667	25.6486	25.7691		212.173	26.0262	27.2893
																53.988	24.0716	70.178	28.6361									35.6741	23.3798	24.9734		81.8358	24.2365	25.2253		129.405	24.6475	25.4646		170.716	25.6486	25.7691		212.224	26.0262	27.2893
																54.061	24.0768	70.255	28.6464									35.7263	23.4036	24.9734		81.8863	24.266	25.2253		129.458	24.6475	25.4646		170.769	25.6486	25.7691		212.274	26.0262	27.2893
																54.135	24.0845	70.587	28.6619									35.7851	23.4036	24.9734		81.9392	24.266	25.2253		129.51	24.6475	25.4646		170.82	25.6486	25.7691		212.326	26.0262	27.2893
																54.209	24.0923	70.664	28.6387									35.8364	23.4036	24.9734		81.9905	24.266	25.2253		129.562	24.6475	25.4646		170.881	25.6486	25.7691		212.376	26.0262	27.2893
																54.307	24.1026	70.741	28.649									35.888	23.4036	24.9734		82.0413	24.266	25.2253		129.622	24.6475	25.4682		170.932	25.6486	25.7691		212.432	26.0262	27.2893
																54.381	24.1103	70.818	28.6438									35.9421	23.4036	24.9713		82.0932	24.266	25.2253		129.673	24.6475	25.4682		170.986	25.448	25.7691		212.482	26.0262	27.2893
																54.455	24.118	70.919	28.6284									35.994	23.4036	24.9713		82.1465	24.266	25.2453		129.722	24.6475	25.4682		171.037	25.448	25.7691		212.54	26.0262	27.3524
																54.529	24.1155	70.996	28.618									36.054	23.4036	24.9713		82.1977	24.266	25.2453		129.783	24.6475	25.4682		171.094	25.448	25.7691		212.591	25.9309	27.3524
																54.602	24.1284	71.073	28.6206									36.1075	23.6686	24.9713		82.2544	24.266	25.2453		129.833	24.8808	25.4682		171.145	25.448	25.7601		212.642	25.9309	27.3524
																54.702	24.1438	71.15	28.6052									36.1589	23.6686	24.9713		82.3056	24.2809	25.2453		129.885	24.8808	25.4682		171.201	25.448	25.7601		212.693	25.9309	27.3524
																54.776	24.1464	71.227	28.5948									36.218	23.6686	24.9713		82.3592	24.2809	25.2453		129.939	24.8808	25.4682		171.251	25.448	25.7601		212.745	25.9309	27.3524
																54.85	24.1541	71.329	28.5845									36.2691	23.6686	24.9713		82.4094	24.2809	25.2453		129.99	24.8808	25.4682		171.314	25.448	25.7601		212.795	25.9309	27.3524
																54.924	24.1567	71.406	28.5742									36.3199	23.6686	24.9713		82.4595	24.2809	25.2453		130.051	24.8808	25.5317		171.364	25.448	25.7601		212.844	25.9309	27.3524
																54.997	24.1541	71.483	28.5639									36.3729	23.6686	25.0474		82.5102	24.2809	25.2453		130.102	24.8808	25.5317		171.417	25.2655	25.7601		212.896	25.9309	27.3524
																55.098	24.1412	71.56	28.5588									36.4249	23.6686	25.0474		82.5613	24.2809	25.2453		130.152	24.8808	25.5317		171.468	25.2655	25.7601		212.946	25.9309	27.1256
																55.171	24.1309	71.637	28.551									36.484	23.6686	25.0474		82.6121	24.2809	25.2078		130.214	24.8808	25.5317		171.527	25.2655	25.7601		212.997	25.8742	27.1256
																55.246	24.1206	71.737	28.5356									36.5397	23.6913	25.0474		82.6711	24.2809	25.2078		130.267	24.9218	25.5317		171.578	25.2655	25.7472		213.047	25.8742	27.1256
																55.319	24.1077	71.814	28.5278									36.5908	23.6913	25.0474		82.7225	24.311	25.2078		130.319	24.9218	25.5317		171.63	25.2655	25.7472		213.099	25.8742	27.1256
																55.393	24.0974	72.223	28.4814									36.6481	23.6913	25.0474		82.7734	24.311	25.2078		130.37	24.9218	25.5317		171.683	25.2655	25.7472		213.15	25.8742	27.1256
																55.493	24.082	72.299	28.4763									36.6998	23.6913	25.0474		82.8243	24.311	25.2078		130.421	24.9218	25.5317		171.734	25.2655	25.7472		213.201	25.8742	27.1256
																55.566	24.0716	72.376	28.4814									36.752	23.6913	25.0791		82.8755	24.311	25.2078		130.472	24.9218	25.5756		171.785	25.2655	25.7472		213.255	25.8742	27.1256
																55.64	24.0613	72.453	28.484									36.803	23.6913	25.0791		82.9272	24.311	25.2078		130.525	24.9218	25.5756		171.84	25.2154	25.7472		213.307	25.8742	27.1256
																55.713	24.0536	72.555	28.4943									36.8517	23.6913	25.0791		82.9803	24.311	25.2078		130.576	24.9218	25.5756		171.89	25.2154	25.7472		213.369	25.8742	27.1256
																55.786	24.0459	72.632	28.5072									36.902	23.6913	25.0791		83.0304	24.311	25.148		130.634	24.9218	25.5756		171.951	25.2154	25.7472		213.419	25.8535	27.0425
																55.884	24.0356	72.709	28.5227									36.954	23.6999	25.0791		83.0873	24.311	25.148		130.685	24.9522	25.5756		172.002	25.2154	25.7597		213.472	25.8535	27.0425
																55.957	24.0304	72.786	28.5356									37.0041	23.6999	25.0791		83.1374	24.311	25.148		130.737	24.9522	25.5756		172.055	25.2154	25.7597		213.523	25.8535	27.0425
																56.03	24.0253	72.862	28.551									37.0601	23.6999	25.0791		83.1893	24.1	25.148		130.79	24.9522	25.5756		172.105	25.2154	25.7597		213.573	25.8535	27.0425
																56.104	24.0227	72.964	28.5691									37.1108	23.6999	25.0791		83.2401	24.1	25.148		130.841	24.9522	25.5756		172.162	25.2154	25.7597		213.625	25.8535	27.0425
																56.178	24.0175	73.041	28.582									37.1609	23.6999	25.0791		83.2914	24.1	25.148		130.901	24.9522	25.5759		172.213	25.2154	25.7597		213.679	25.8535	27.0425
																56.276	24.0407	73.117	28.5923									37.2127	23.6999	25.0938		83.3432	24.1	25.148		130.954	24.9522	25.5759		172.265	25.5188	25.7597		213.731	25.8535	27.0425
																56.35	24.0253	73.195	28.6052									37.2648	23.6999	25.0938		83.3949	24.1	25.148		131.005	24.9522	25.5759		172.317	25.5188	25.7597		213.788	25.8535	27.0425
																56.423	24.0253	73.272	28.6155									37.3147	23.6999	25.0938		83.4457	24.1	25.148		131.066	24.9522	25.5759		172.374	25.5188	25.7597		213.838	25.8123	27.0431
																56.497	24.0304	73.374	28.6284									37.3651	23.6999	25.0938		83.4954	24.1	25.1334		131.118	24.9769	25.5759		172.424	25.5188	25.8089		213.891	25.8123	27.0431
																56.571	24.0356	73.908	28.6412									37.416	23.7444	25.0938		83.5503	24.1	25.1334		131.17	24.9769	25.5759		172.477	25.5188	25.8089		213.942	25.8123	27.0431
																56.67	24.0407	73.985	28.6258									37.4679	23.7444	25.0938		83.601	23.9404	25.1334		131.222	24.9769	25.5759		172.529	25.5188	25.8089		213.991	25.8123	27.0431
																56.744	24.0459	74.062	28.6155									37.5197	23.7444	25.0938		83.6525	23.9404	25.1334		131.274	24.9769	25.5759		172.587	25.5188	25.8089		214.042	25.8123	27.0431
																56.818	24.0536	74.138	28.6052									37.5707	23.7444	25.0938		83.7024	23.9404	25.1334		131.333	24.9769	25.4706		172.639	25.5188	25.8089		214.093	25.8123	27.0431
																56.892	24.0588	74.24	28.5974									37.6207	23.7444	24.9894		83.7534	23.9404	25.1334		131.384	24.9769	25.4706		172.693	25.5687	25.8089		214.143	25.8123	27.0431
																56.966	24.0639	74.316	28.5871									37.6719	23.7444	24.9894		83.8032	23.9404	25.1334		131.435	24.9769	25.4706		172.743	25.5687	25.8089		214.193	25.8123	27.0431
																57.065	24.0742	74.393	28.5768									37.7221	23.7444	24.9894		83.8565	23.9404	25.1334		131.491	24.9769	25.4706		172.802	25.5687	25.8089		214.243	25.918	27.1404
																57.138	24.082	74.47	28.5716									37.7728	23.7444	24.9894		83.9072	23.9404	25.1445		131.543	24.7509	25.4706		172.854	25.5687	25.8573		214.293	25.918	27.1404
																57.211	24.0871	74.547	28.5613									37.8231	23.5616	24.9894		83.9674	23.9404	25.1445		131.596	24.7509	25.4706		172.907	25.5687	25.8573		214.345	25.918	27.1404
																57.284	24.0948	74.649	28.5485									37.876	23.5616	24.9894		84.0174	23.9847	25.1445		131.649	24.7509	25.4706		172.957	25.5687	25.8573		214.395	25.918	27.1404
																57.358	24.1026	74.725	28.5407									37.9257	23.5616	24.9894		84.0684	23.9847	25.1445		131.7	24.7509	25.4706		173.022	25.5687	25.8573		214.447	25.918	27.1404
																57.457	24.1129	74.801	28.5356									37.9774	23.5616	24.9894		84.1201	23.9847	25.1445						173.073	25.5687	25.8573		214.497	25.918	27.1404
																57.531	24.1206	74.877	28.5253									38.0278	23.5616	24.9894		84.1714	23.9847	25.1445						173.131	25.6045	25.8573		214.548	25.918	27.1404
																57.604	24.1284	74.953	28.5149									38.078	23.5616	24.9796		84.2214	23.9847	25.1445						173.181	25.6045	25.8573		214.6	25.918	27.1404
																57.678	24.1258	75.363	28.4711									38.129	23.5616	24.9796		84.2731	23.9847	25.1445						173.242	25.6045	25.8573		214.656	25.918	27.219
																57.752	24.1412	75.464	28.4711									38.1859	23.5616	24.9796		84.3251	23.9847	25.1617						173.292	25.6045	25.8843		214.706	25.9798	27.219
																57.851	24.1515	75.541	28.4737									38.2369	23.3899	24.9796		84.3738	23.9847	25.1617						173.345	25.6045	25.8843		214.758	25.9798	27.219
																57.925	24.1567	75.617	28.4866									38.2872	23.3899	24.9796		84.4248	23.9847	25.1617						173.396	25.6045	25.8843		214.808	25.9798	27.219
																57.999	24.1644	75.695	28.4969									38.346	23.3899	24.9796		84.474	24.2549	25.1617						173.457	25.6045	25.8843		214.86	25.9798	27.219
																58.072	24.167	75.771	28.5124									38.3972	23.3899	24.9796		84.5229	24.2549	25.1617						173.507	25.6045	25.8843		214.912	25.9798	27.219
																58.146	24.1619	75.871	28.5356									38.4487	23.3899	24.9796		84.573	24.2549	25.1617						173.56	25.6446	25.8843		214.969	25.9798	27.219
																58.245	24.1515	75.948	28.5536									38.502	23.3899	24.9734		84.622	24.2549	25.1617						173.613	25.6446	25.8843		215.021	25.9798	27.219
																58.319	24.1438	76.025	28.5691									38.553	23.3899	24.9734		84.675	24.2549	25.1617						173.672	25.6446	25.8843		215.088	25.9798	27.286
																58.393	24.1309	76.102	28.5845									38.6108	23.3899	24.9734		84.725	24.2549	25.2305						173.723	25.6446	25.7662		215.14	26.0236	27.286
																58.467	24.1206	76.179	28.5974									38.6639	23.3925	24.9734		84.7803	24.2549	25.2305						173.775	25.6446	25.7662		215.192	26.0236	27.286
																58.541	24.1077	76.281	28.6155									38.7142	23.3925	24.9734		84.8303	24.2549	25.2305						173.826	25.6446	25.7662		215.244	26.0236	27.286
																58.64	24.0948	76.357	28.6258									38.7747	23.3925	24.9734		84.8803	24.2869	25.2305						173.887	25.6446	25.7662		215.296	26.0236	27.286
																58.714	24.0845	76.434	28.6361									38.8258	23.3925	24.9734		84.9314	24.2869	25.2305						173.938	25.6446	25.7662
																58.788	24.0768	76.843	28.6541									38.8772	23.3925	24.9734		84.9825	24.2869	25.2305						173.992	25.4434	25.7662
																58.861	24.0665	77.251	28.6206									38.9286	23.3925	24.9734		85.0334	24.2869	25.2305						174.043	25.4434	25.7662
																58.935	24.0588	77.327	28.6129									38.9798	23.3925	24.9724		85.0845	24.2869	25.2305						174.094	25.4434	25.7662
																59.034	24.051	77.404	28.6052									39.036	23.3925	24.9724		85.1365	24.2869	25.2305						174.147	25.4434	25.7528
																59.108	24.0459	77.506	28.5923									39.0878	23.668	24.9724		85.1874	24.2869	25.2623						174.202	25.4434	25.7528
																59.182	24.0407	77.582	28.5845									39.1391	23.668	24.9724		85.2451	24.2869	25.2623						174.254	25.4434	25.7528
																59.256	24.0356	77.659	28.5768									39.1991	23.668	24.9724		85.2964	24.303	25.2623						174.313	25.4434	25.7528
																59.329	24.033	77.736	28.5665									39.2516	23.668	24.9724		85.3463	24.303	25.2623						174.365	25.4434	25.7528
																59.431	24.0562	77.812	28.5588									39.3019	23.668	24.9724		85.3973	24.303	25.2623						174.418	25.4434	25.7528
																59.503	24.0407	77.915	28.5459									39.3568	23.668	24.9724		85.4493	24.303	25.2623						174.469	25.2634	25.7528
																59.576	24.0381	77.991	28.5356									39.4091	23.668	25.0483		85.5001	24.303	25.2623						174.53	25.2634	25.7528
																59.651	24.0459	78.069	28.5278									39.4661	23.668	25.0483		85.5533	24.303	25.2623						174.58	25.2634	25.743
																59.725	24.051	78.146	28.5201									39.5198	23.668	25.0483		85.603	24.303	25.2182						174.633	25.2634	25.743
																59.824	24.0562	78.481	28.4918									39.5719	23.6906	25.0483		85.6534	24.303	25.2182						174.685	25.2634	25.743
																59.898	24.0613	78.558	28.4814									39.633	23.6906	25.0483		85.7034	24.3305	25.2182						174.746	25.2634	25.743
																59.971	24.0691	78.634	28.4814									39.683	23.6906	25.0483		85.7557	24.3305	25.2182						174.798	25.2634	25.743
																60.045	24.0742	78.736	28.4943									39.7345	23.6906	25.0483		85.8083	24.3305	25.2182						174.852	25.2105	25.743
																60.12	24.0794	78.812	28.5072									39.7868	23.6906	25.0483		85.8603	24.3305	25.2182						174.902	25.2105	25.743
																60.218	24.0897	78.888	28.5227									39.8387	23.6906	25.0785		85.9115	24.3305	25.2182						174.966	25.2105	25.743
																60.293	24.0948	78.964	28.5381									39.8959	23.6906	25.0785		85.9612	24.3305	25.2182						175.016	25.2105	25.7534
																60.367	24.1026	79.041	28.5562									39.9471	23.6906	25.0785		86.013	24.3305	25.2182						175.068	25.2105	25.7534
																60.44	24.1103	79.142	28.5768									39.9971	23.7002	25.0785		86.0673	24.3305	25.1669						175.118	25.2105	25.7534
																60.515	24.118	79.218	28.5897									40.057	23.7002	25.0785		86.1283	24.3305	25.1669						175.179	25.2105	25.7534
																60.613	24.1284	79.295	28.6052									40.107	23.7002	25.0785		86.1805	24.1261	25.1669						175.23	25.2105	25.7534
																60.687	24.1361	79.372	28.618									40.1572	23.7002	25.0785		86.2305	24.1261	25.1669						175.284	25.2105	25.7534
																60.761	24.1387	79.449	28.6284									40.2091	23.7002	25.0785		86.2814	24.1261	25.1669						175.335	25.5076	25.7534
																60.835	24.1438	79.552	28.6438									40.2612	23.7002	25.0913		86.3324	24.1261	25.1669						175.391	25.5076	25.7534
																60.909	24.1567	79.628	28.6515									40.3159	23.7002	25.0913		86.3846	24.1261	25.1669						175.441	25.5076	25.8011
																61.008	24.1696	79.705	28.6593									40.3728	23.7002	25.0913		86.4394	24.1261	25.1669						175.493	25.5076	25.8011
																61.082	24.1722	80.037	28.6515									40.4246	23.7464	25.0913		86.4955	24.1261	25.1552						175.544	25.5076	25.8011
																61.156	24.1799	80.114	28.6567									40.4758	23.7464	25.0913		86.5533	23.9658	25.1552						175.602	25.5076	25.8011
																61.23	24.1799	80.191	28.6567									40.5269	23.7464	25.0913		86.6033	23.9658	25.1552						175.653	25.5076	25.8011
																61.303	24.1773	80.268	28.6541									40.5769	23.7464	25.0913		86.6552	23.9658	25.1552						175.707	25.5076	25.8011
																61.402	24.1722	80.37	28.6335									40.6279	23.7464	25.0913		86.707	23.9658	25.1552						175.758	25.5624	25.8011
																61.475	24.1644	80.446	28.6284									40.6791	23.7464	24.9895		86.7589	23.9658	25.1552						175.814	25.5624	25.8011
																61.549	24.1567	80.523	28.6206									40.7296	23.7464	24.9895		86.8104	23.9658	25.1552						175.863	25.5624	25.8011
																61.623	24.1464	80.6	28.6077									40.7809	23.7464	24.9895		86.8619	23.9658	25.1552						175.919	25.5624	25.8533
																61.697	24.1387	80.677	28.6									40.8319	23.567	24.9895		86.921	23.9658	25.1516						175.97	25.5624	25.8533
																61.796	24.1284	80.779	28.5871									40.882	23.567	24.9895		86.978	23.9658	25.1516
																61.87	24.1206	80.855	28.5794									40.9328	23.567	24.9895		87.0293	23.9832	25.1516
																61.943	24.1129	80.932	28.5716									40.984	23.567	24.9895		87.079	23.9832	25.1516
																62.017	24.1052	81.009	28.5613									41.0347	23.567	24.9895		87.1303	23.9832	25.1516
																62.091	24.1	81.086	28.551									41.089	23.567	24.9799		87.1812	23.9832	25.1516
																62.19	24.0923	81.187	28.5381									41.1396	23.567	24.9799		87.2334	23.9832	25.1516
																62.264	24.0871	81.264	28.5253									41.1908	23.567	24.9799		87.2851	23.9832	25.1516
																62.338	24.082	81.675	28.4918									41.2431	23.4023	24.9799		87.3453	23.9832	25.1648
																62.412	24.0794	81.751	28.4943									41.2938	23.4023	24.9799		87.4055	23.9832	25.1648
																62.486	24.0794	81.827	28.5072									41.3524	23.4023	24.9799		87.4565	24.2555	25.1648
																62.586	24.0923	81.903	28.5201									41.4029	23.4023	24.9799		87.5085	24.2555	25.1648
																62.659	24.0897	82.051	28.551									41.4551	23.4023	24.9799		87.5602	24.2555	25.1648
																62.733	24.0923	82.128	28.5639									41.505	23.4023	24.9711		87.6112	24.2555	25.1648
																62.807	24.0974	82.205	28.5794									41.556	23.4023	24.9711		87.6663	24.2555	25.1648
																62.88	24.1026	82.282	28.5923									41.6073	23.4023	24.9711		87.719	24.2555	25.1648
																62.981	24.1103	82.359	28.6026									41.6573	23.3879	24.9711		87.7794	24.2555	25.2311
																63.054	24.1155	82.46	28.618									41.7077	23.3879	24.9711		87.8373	24.2555	25.2311
																63.128	24.1232	82.537	28.6258									41.7648	23.3879	24.9711		87.8874	24.277	25.2311
																63.202	24.1284	82.614	28.6361									41.816	23.3879	24.9711		87.9392	24.277	25.2311
																63.276	24.1361	82.69	28.6438									41.8679	23.3879	24.9711		87.9903	24.277	25.2311
																63.375	24.1438	82.766	28.649									41.918	23.3879	24.9711		88.0415	24.277	25.2311
																63.449	24.1515	82.866	28.6567									41.9698	23.3879	24.9712		88.0936	24.277	25.2311
																63.523	24.1619	83.172	28.6541									42.0198	23.3879	24.9712		88.1481	24.277	25.2311
																63.597	24.167	83.275	28.6438									42.0709	23.3879	24.9712		88.2032	24.277	25.2575
																63.671	24.1747	83.352	28.6464									42.1218	23.6795	24.9712		88.2663	24.277	25.2575
																63.77	24.1851	83.429	28.6309									42.1789	23.6795	24.9712		88.3184	24.277	25.2575
																63.844	24.1954	83.505	28.6129									42.2295	23.6795	24.9712		88.371	24.2919	25.2575
																63.918	24.1928	83.582	28.6077									42.2806	23.6795	24.9712		88.4222	24.2919	25.2575
																63.992	24.2031	83.682	28.5948									42.3307	23.6795	24.9712		88.4744	24.2919	25.2575
																64.065	24.216	83.76	28.582									42.3798	23.6795	25.0447		88.5282	24.2919	25.2575
																64.164	24.2237	83.837	28.5691									42.4387	23.6795	25.0447		88.5811	24.2919	25.2575
																64.239	24.2314	83.912	28.5639									42.4909	23.6795	25.0447		88.6312	24.2919	25.2219
																64.313	24.234	83.99	28.551									42.5429	23.7028	25.0447		88.6909	24.2919	25.2219
																64.386	24.2314	84.091	28.5381									42.6005	23.7028	25.0447		88.7423	24.2919	25.2219
																64.46	24.2237	84.168	28.5278									42.6515	23.7028	25.0447		88.7944	24.3239	25.2219
																64.558	24.2134	84.244	28.5175									42.7036	23.7028	25.0447		88.8464	24.3239	25.2219
																64.632	24.2031	84.321	28.5253									42.7537	23.7028	25.0447		88.8962	24.3239	25.2219
																64.705	24.1928	84.398	28.4943									42.806	23.7028	25.0784		88.947	24.3239	25.2219
																64.78	24.1825	84.499	28.4866									42.8587	23.7028	25.0784		88.9983	24.3239	25.2219
																64.854	24.1722	84.806	28.4531									42.911	23.7028	25.0784		89.0481	24.3239	25.2219
																64.954	24.1593	84.908	28.4505									42.9606	23.7105	25.0784		89.0994	24.3239	25.1558
																65.026	24.1515	84.984	28.4608									43.017	23.7105	25.0784		89.1511	24.3239	25.1558
																65.101	24.1438	85.061	28.4737									43.0677	23.7105	25.0784		89.2022	24.1166	25.1558
																65.174	24.1361	85.138	28.4892									43.1185	23.7105	25.0784		89.2523	24.1166	25.1558
																65.247	24.1284	85.215	28.5098									43.1679	23.7105	25.0784		89.3029	24.1166	25.1558
																65.346	24.1206	85.317	28.533									43.2199	23.7105	25.0928		89.3534	24.1166	25.1558
																65.42	24.1155	85.393	28.551									43.2706	23.7105	25.0928		89.4056	24.1166	25.1558
																65.495	24.1129	85.47	28.5665									43.3314	23.7105	25.0928		89.4562	24.1166	25.1558
																65.568	24.1103	85.547	28.582									43.3817	23.7574	25.0928		89.5074	24.1166	25.148
																65.641	24.118	85.624	28.5974									43.4344	23.7574	25.0928		89.5571	24.1166	25.148
																65.74	24.118	85.726	28.6129									43.4849	23.7574	25.0928		89.6073	23.9579	25.148
																65.813	24.118	85.802	28.6258									43.535	23.7574	25.0928		89.658	23.9579	25.148
																65.886	24.1258	85.879	28.6361									43.5847	23.7574	25.0928		89.7081	23.9579	25.148
																65.96	24.1284	85.956	28.6438									43.6347	23.7574	24.9893		89.7601	23.9579	25.148
																66.034	24.1335	86.033	28.6515									43.686	23.7574	24.9893		89.8134	23.9579	25.148
																66.133	24.1412	86.362	28.6696									43.7375	23.7574	24.9893		89.8634	23.9579	25.148
																66.206	24.1464	86.439	28.6541									43.7872	23.5752	24.9893		89.9189	23.9579	25.148
																66.281	24.1541	86.544	28.667									43.8396	23.5752	24.9893		89.9802	23.9579	25.1541
																66.354	24.1593	86.62	28.6335									43.896	23.5752	24.9893		90.031	23.9579	25.1541
																66.428	24.167	86.697	28.6232									43.9485	23.5752	24.9893		90.0827	23.987	25.1541
																66.527	24.1773	86.774	28.6232									43.9995	23.5752	24.9893		90.1342	23.987	25.1541
																66.601	24.1851	86.851	28.6155									44.0556	23.5752	24.9801		90.1853	23.987	25.1541
																66.675	24.1902	86.953	28.5974									44.1077	23.5752	24.9801		90.237	23.987	25.1541
																66.749	24.1979	87.03	28.5871									44.1576	23.5752	24.9801		90.2892	23.987	25.1541
																66.823	24.2057	87.107	28.582									44.2106	23.4041	24.9801		90.3493	23.987	25.1541
																66.922	24.216	87.184	28.5665									44.2597	23.4041	24.9801		90.4091	23.987	25.1716
																66.996	24.2237	87.26	28.5588									44.3119	23.4041	24.9801		90.459	23.987	25.1716
																67.069	24.2263	87.363	28.5459									44.3625	23.4041	24.9801		90.5109	24.2633	25.1716
																67.143	24.234	87.44	28.5407									44.4135	23.4041	24.9801		90.5619	24.2633	25.1716
																67.217	24.2469	87.517	28.5278									44.4658	23.4041	24.9712		90.611	24.2633	25.1716
																67.318	24.2546	87.594	28.5149									44.5177	23.4041	24.9712		90.6649	24.2633	25.1716
																67.391	24.2598	87.927	28.4814									44.5671	23.4041	24.9712		90.716	24.2633	25.1716
																67.465	24.2649	88.004	28.484									44.6276	23.4041	24.9712		90.7742	24.2633	25.1716
																67.539	24.2598	88.081	28.4789									44.6784	23.3869	24.9712		90.8341	24.2633	25.2391
																67.613	24.2521	88.182	28.4866									44.7376	23.3869	24.9712		90.8848	24.2633	25.2391
																67.712	24.2392	88.259	28.5021									44.7886	23.3869	24.9712		90.9355	24.2923	25.2391
																67.786	24.2289	88.336	28.5175									44.8418	23.3869	24.9712		90.986	24.2923	25.2391
																67.86	24.216	88.412	28.5304									44.8917	23.3869	24.9715		91.0361	24.2923	25.2391
																67.933	24.2057	88.49	28.5485									44.9415	23.3869	24.9715		91.0883	24.2923	25.2391
																68.007	24.1928	88.591	28.5691									44.9928	23.3869	24.9715		91.1389	24.2923	25.2391
																68.106	24.1799	88.668	28.5845									45.0538	23.6718	24.9715		91.1958	24.2923	25.2391
																68.18	24.1696	88.743	28.6									45.1049	23.6718	24.9715
																68.253	24.1593	88.82	28.6129									45.1649	23.6718	24.9715
																68.327	24.1515	88.897	28.6258									45.2149	23.6718	24.9715
																68.401	24.1438	88.998	28.6387									45.2669	23.6718	24.9715
																68.5	24.1361	89.074	28.649									45.3175	23.6718	24.9715
																68.574	24.1309	89.151	28.6567									45.3686	23.6718	25.0465
																68.648	24.1258	89.482	28.667									45.4187	23.6718	25.0465
																68.722	24.1206	89.559	28.6541									45.4739	23.6949	25.0465
																68.795	24.1206	89.636	28.6593									45.5246	23.6949	25.0465
																68.894	24.1309	89.712	28.6567									45.5808	23.6949	25.0465
																68.968	24.1284	89.815	28.6387									45.6317	23.6949	25.0465
																69.042	24.1335	89.892	28.6309									45.6837	23.6949	25.0465
																69.116	24.1361	89.969	28.6206									45.7337	23.6949	25.0465
																69.19	24.1387	90.046	28.6129									45.7837	23.6949	25.0797
																69.288	24.1464	90.123	28.6									45.8346	23.6949	25.0797
																69.362	24.1515	90.273	28.5845									45.8862	23.7055	25.0797
																69.436	24.1593	90.349	28.5768									45.9376	23.7055	25.0797
																69.51	24.1644	90.425	28.5665									45.9885	23.7055	25.0797
																69.584	24.1696	90.501	28.5562
																69.683	24.1799	90.578	28.5459
																69.757	24.1851	90.68	28.5356
																69.831	24.1928	90.756	28.5227
																69.905	24.2005	91.088	28.5021
																69.979	24.2082	91.165	28.484
																70.076	24.2186	91.241	28.4918
																70.151	24.2263	91.317	28.4995
																70.225	24.2289	91.394	28.5149
																70.298	24.2263	91.498	28.5356
																70.371	24.2443	91.574	28.5536
																70.47	24.2546	91.651	28.5691
																70.543	24.2572	91.728	28.5871
																70.616	24.2624	91.804	28.6026
																70.689	24.2598	91.905	28.6206
																70.764	24.2546	91.981	28.6335
																70.863	24.2418	92.058	28.6464
																70.937	24.2314	92.135	28.6567
																71.012	24.2211	92.212	28.6619
																71.085	24.2082	92.313	28.6747
																71.16	24.1979	92.621	28.6876
																71.259	24.1851	92.723	28.667
																71.333	24.1747	92.799	28.6696
																71.406	24.167	92.876	28.6799
																71.48	24.1593	92.953	28.6567
																71.554	24.1515	93.03	28.6438
																71.653	24.1438	93.132	28.6361
																71.727	24.1387	93.208	28.6232
																71.801	24.1335	93.283	28.6129
																71.875	24.1361	93.36	28.6026
																71.948	24.1361	93.436	28.5948
																72.047	24.1541	93.537	28.5845
																72.12	24.1438	93.614	28.5716
																72.194	24.1464	93.69	28.5691
																72.268	24.1515	93.766	28.5562
																72.342	24.1541	93.843	28.5459
																72.44	24.1593	94.253	28.5149
																72.514	24.167	94.355	28.5201
																72.588	24.1722	94.432	28.5304
																72.662	24.1773	94.509	28.5485
																72.736	24.1825	94.586	28.5639
																72.835	24.1928	94.662	28.5845
																72.909	24.1979	94.766	28.6077
																72.983	24.2057	94.842	28.6258
																73.057	24.2134	94.918	28.6412
																73.131	24.2211	94.994	28.6567
																73.23	24.2289	95.071	28.6696
																73.304	24.2366	95.172	28.6876
																73.377	24.2392	95.248	28.6979
																73.45	24.2418	95.326	28.7057
																73.523	24.2572	95.402	28.7134
																73.621	24.2649	95.478	28.7186
																73.695	24.2701	95.81	28.7211
																73.768	24.2727	95.887	28.7263
																73.841	24.2675	95.989	28.7186
																73.915	24.2598	96.066	28.7031
																74.014	24.2469	96.142	28.6902
																74.088	24.2366	96.219	28.6851
																74.162	24.2237	96.296	28.6747
																74.236	24.2134	96.398	28.6593
																74.31	24.2031	96.474	28.649
																74.409	24.1876	96.551	28.6438
																74.483	24.1773	96.628	28.6335
																74.557	24.1696	96.705	28.6232
																74.631	24.1619	96.807	28.6103
																74.705	24.1541	96.884	28.6026
																74.804	24.1464	96.96	28.5923
																74.878	24.1412	97.036	28.582
																74.951	24.1361	97.442	28.5433
																75.025	24.1309	97.517	28.5381
																75.099	24.1361	97.619	28.5381
																75.2	24.1387	97.696	28.551
																75.273	24.1412	97.773	28.5639
																75.347	24.1438	97.85	28.582
																75.421	24.149	97.927	28.6
																75.495	24.1541	98.03	28.6206
																75.593	24.1619	98.107	28.6335
																75.668	24.167	98.184	28.649
																75.742	24.1722	98.261	28.6619
																75.816	24.1799	98.338	28.6722
																75.889	24.1851	98.486	28.6902
																75.988	24.1954
																76.062	24.2031
																76.137	24.2082
																76.21	24.216
																76.285	24.2237
																76.384	24.234
																76.457	24.2418
																76.531	24.234
																76.605	24.2521
																76.679	24.2624
																76.778	24.2675
																76.853	24.2753
																76.926	24.2753
																77	24.2727
																77.073	24.2624
																77.172	24.2495
																77.246	24.2366
																77.32	24.2263
																77.393	24.2134
																77.467	24.2031
																77.566	24.1876
																77.64	24.1799
																77.714	24.1696
																77.788	24.1619
																77.861	24.1567
																77.96	24.1464
																78.033	24.1412
																78.107	24.1387
																78.181	24.1335
																78.255	24.1464
																78.355	24.1387
																78.429	24.1438
																78.503	24.149
																78.577	24.1541
																78.651	24.1567
																78.752	24.1644
																78.826	24.1722
																78.899	24.1773
																78.973	24.1825
																79.047	24.1902
																79.146	24.1979
																79.219	24.2057
																79.293	24.2134
																79.367	24.2211
																79.44	24.2289
																79.538	24.2392
																79.612	24.2443
																79.685	24.2366
																79.759	24.2572
																79.833	24.2649
																79.932	24.2727
																80.006	24.2778
																80.079	24.2804
																80.154	24.2753
																80.228	24.2675
																80.327	24.2546
																80.401	24.2443
																80.474	24.2314
																80.548	24.2211
																80.622	24.2108
																80.721	24.1954
																80.794	24.1876
																80.868	24.1773
																80.942	24.1696
																81.016	24.1619
																81.115	24.1541
																81.188	24.149
																81.262	24.1464
																81.335	24.1412
																81.409	24.1541
																81.507	24.1464
																81.58	24.149
																81.655	24.1541
																81.728	24.1567
																81.803	24.1593
																81.902	24.167
																81.975	24.1722
																82.05	24.1799
																82.123	24.1851
																82.197	24.1902
																82.296	24.2005
																82.37	24.2057
																82.443	24.2134
																82.517	24.2211
																82.591	24.2263
																82.689	24.2366
																82.763	24.2443
																82.837	24.234
																82.911	24.2572
																82.985	24.2649
																83.085	24.2701
																83.158	24.2778
																83.231	24.2778
																83.305	24.2727
																83.378	24.2649
																83.477	24.2521
																83.55	24.2418
																83.624	24.2314
																83.698	24.2211
																83.771	24.2108
																83.87	24.1979
																83.943	24.1876
																84.017	24.1799
																84.091	24.1696
																84.165	24.1644
																84.264	24.1567
																84.338	24.1515
																84.411	24.1464
																84.485	24.1438
																84.559	24.1567
																84.658	24.1515
																84.732	24.1515
																84.806	24.1541
																84.88	24.1593
																84.953	24.1619
																85.054	24.1696
																85.128	24.1747
																85.202	24.1799
																85.276	24.1851
																85.35	24.1928
																85.449	24.2005
																85.522	24.2082
																85.596	24.216
																85.67	24.2211
																85.744	24.2289
																85.842	24.2392
																85.916	24.2469
																85.989	24.2366
																86.063	24.2572
																86.135	24.2649
																86.235	24.2727
																86.309	24.2804
																86.383	24.2804
																86.458	24.2778
																86.531	24.2701
																86.632	24.2572
																86.706	24.2469
																86.781	24.2366
																86.854	24.2237
																86.927	24.2134
																87.027	24.2005
																87.1	24.1902
																87.173	24.1825
																87.247	24.1747
																87.321	24.1696
																87.419	24.1593
																87.493	24.1541
																87.567	24.1515
																87.641	24.1464
																87.714	24.1593
																87.813	24.1541
																87.887	24.1567
																87.961	24.1593
																88.035	24.1619
																88.109	24.167
																88.208	24.1722
																88.282	24.1799
																88.356	24.1851
																88.43	24.1902
																88.504	24.1954
																88.603	24.2057
																88.676	24.2108
																88.75	24.2186
																88.824	24.2263
																88.897	24.234
																88.996	24.2418
																89.07	24.2495
																89.144	24.2443
																89.218	24.2598
																89.291	24.2701
																89.39	24.2778
																89.463	24.283
																89.537	24.2881
																89.611	24.283
																89.684	24.2753
																89.782	24.2624
																89.856	24.2521
																89.93	24.2418
																90.004	24.2289
																90.078	24.2186
																90.176	24.2031
																90.25	24.1928
																90.323	24.1825
																90.397	24.1747
																90.471	24.167
																90.569	24.1593
																90.643	24.1515
																90.717	24.1464
																90.791	24.1438
																90.864	24.1593
																90.966	24.149
																91.038	24.149
																91.111	24.1541
																91.184	24.1567
																91.258	24.1593
																91.357	24.167
																91.43	24.1722
																91.505	24.1773
																91.579	24.1851
																91.651	24.1902
																91.75	24.1979
																91.825	24.2057
																91.899	24.2108
																91.972	24.2186
																92.047	24.2263
																92.146	24.2366
																92.219	24.2443
																92.293	24.2392
																92.366	24.2546
																92.44	24.2649
																92.539	24.2727
																92.613	24.2804
																92.687	24.283
																92.76	24.2778
																92.834	24.2727
																92.932	24.2598
																93.006	24.2495
																93.08	24.2366
																93.153	24.2263
																93.226	24.216
																93.325	24.2031
																93.398	24.1928
																93.471	24.1825
																93.545	24.1747
																93.619	24.167
																93.718	24.1593
																93.792	24.1541
																93.866	24.149
																93.939	24.1464
																94.012	24.1567
																94.112	24.1515
																94.186	24.1541
																94.26	24.1541
																94.333	24.1593
																94.406	24.1619
																94.507	24.1696
																94.58	24.1773
																94.653	24.1825
																94.727	24.1876
																94.801	24.1954
																94.9	24.2031
																94.974	24.2108
																95.048	24.216
																95.121	24.2237
																95.194	24.2289
																95.293	24.2392
																95.367	24.2469
																95.441	24.2418
																95.515	24.2598
																95.589	24.2701
																95.688	24.2778
																95.761	24.283
																95.835	24.2856
																95.909	24.283
																95.983	24.2753
																96.082	24.2649
																96.156	24.2546
																96.23	24.2443
																96.303	24.234
																96.377	24.2211
																96.477	24.2082
																96.551	24.2005
																96.625	24.1928
																96.698	24.1851
																96.772	24.1773
																96.871	24.1696
																96.944	24.1644
																97.019	24.1593
																97.092	24.1619
																97.166	24.167
																97.265	24.1722
																97.338	24.1696
																97.413	24.1722
																97.487	24.1773
																97.56	24.1799
																97.66	24.1876
																97.733	24.1928
																97.806	24.1979
																97.88	24.2031
																97.954	24.2108
																98.053	24.2186
																98.126	24.2263
																98.199	24.2314
																98.272	24.2392
																98.346	24.2469
																98.445	24.2546
[truncated: 17 more columns]
