# Supplementary material for: Full solid-state magnetic refrigeration device toward thermal management
Source: Proc Natl Acad Sci U S A. 2026 Apr 20;123(17):e2534684123. doi: 10.1073/pnas.2534684123 (PMC13123841; doi:10.1073/pnas.2534684123)
Supplement: Supplementary file 3 — Dataset S02 (XLSX) [file pnas.2534684123.sd02.xlsx]

## Sheet: Sheet1
See details in SI Appendix SI-3
Physical properties of the related magnetocaloric materials and high thermal conductivity materials used in the simulations including heat capacity c, density ρ, and thermal conductivity k.
	Species	Cu	ALC(Ref.1)	Ag	Gd(Ref.7, 8)	LFS(Ref.8-10)
	c (J·kg-1·K-1)	386	880	232	236	600
	ρ (103 kg·m-3)	8.9	2.7	10.49	7.9	7.24
	k (W·m-1·K-1)	401	500	420	10.6	8.5
	Ref. 1, 7, 8, 9, 10 are the references of SI Appendix.
