# Supplementary material for: Full solid-state magnetic refrigeration device toward thermal management
Source: Proc Natl Acad Sci U S A. 2026 Apr 20;123(17):e2534684123. doi: 10.1073/pnas.2534684123 (PMC13123841; doi:10.1073/pnas.2534684123)
Supplement: Supplementary file 4 — Dataset S03 (XLSX) [file pnas.2534684123.sd03.xlsx]

## Sheet: Sheet1
See details in SI Appendix SI-3
The temperature span and regeneration factor for different combinations of materials. The length and width are fixed as 5 mm, 3 mm respectively.
Gd 1mm	Cu 0.5mm			Gd 1mm	Ag 0.5mm			Gd 1mm	Alc 0.5mm			lfs 1mm	Cu 0.5mm			lfs 1mm	Ag 0.5mm			lfs 1mm	Alc 0.5mm
Number of Slices	Temperature Span(K)	Regeneration Factor		Number of Slices	Temperature Span(K)	Regeneration Factor		Number of Slices	Temperature Span(K)	Regeneration Factor		Number of Slices	Temperature Span(K)	Regeneration Factor		Number of Slices	Temperature Span(K)	Regeneration Factor		Number of Slices	Temperature Span(K)	Regeneration Factor
2	8.3	2.075		2	8.3	2.075		2	8.3	2.075		2	8.29	2.0725		2	8.29	2.0725		2	8.3	2.075
3	12.45	3.1125		3	12.44	3.11		3	12.45	3.1125		3	12.44	3.11		3	12.45	3.1125		3	12.44	3.11
4	16.59	4.1475		4	16.6	4.15		4	16.6	4.15		4	16.6	4.15		4	16.6	4.15		4	16.59	4.1475
5	20.74	5.185		5	20.74	5.185		5	20.75	5.1875		5	20.74	5.185		5	20.61	5.1525		5	20.6	5.15
6	24.77	6.1925		6	24.62	6.155		6	24.62	6.155		6	24.52	6.13		6	24.79	6.1975		6	24.78	6.195
The temperature span and regeneration factor for different combinations of thicknesses of cooling layer and regeneration layer. The length and width are fixed as 5 mm, 3 mm respectively.
Gd 1mm	Cu 0.5mm			Gd 0.5mm	Cu 0.5mm			Gd 1.5mm	Cu 0.5mm			Gd 1mm	Cu 1mm			Gd 1mm	Cu 1.5mm
Number of Slices	Temperature Span(K)	Regeneration Factor		Number of Slices	Temperature Span(K)	Regeneration Factor		Number of Slices	Temperature Span(K)	Regeneration Factor		Number of Slices	Temperature Span(K)	Regeneration Factor		Number of Slices	Temperature Span(K)	Regeneration Factor
2	8.3	2.075		2	8.3	2.075		2	8.32	2.08		2	8.3	2.075		2	8.31	2.0775
3	12.45	3.1125		3	12.44	3.11		3	12.44	3.11		3	12.45	3.1125		3	12.46	3.115
4	16.59	4.1475		4	16.59	4.1475		4	16.61	4.1525		4	16.59	4.1475		4	16.61	4.1525
5	20.74	5.185		5	20.75	5.1875		5	20.79	5.1975		5	20.74	5.185		5	20.74	5.185
6	24.77	6.1925		6	24.59	6.1475		6	24.72	6.18		6	24.81	6.2025		6	24.66	6.165
The temperature span and regeneration factor for different combinations of width and length of slices. 3 mm*5 mm means the width is 3 mm and the length is 5 mm.
Gd 1mm	Cu 0.5mm
3 mm*5 mm				3 mm*10 mm				3 mm*15 mm				5 mm*5 mm				10 mm*5 mm
Number of Slices	Temperature Span(K)	Regeneration Factor		Number of Slices	Temperature Span(K)	Regeneration Factor		Number of Slices	Temperature Span(K)	Regeneration Factor		Number of Slices	Temperature Span(K)	Regeneration Factor		Number of Slices	Temperature Span(K)	Regeneration Factor
2	8.3	2.075		2	8.29	2.0725		2	8.27	2.0675		2	8.3	2.075		2	8.32	2.08
3	12.45	3.1125		3	12.44	3.11		3	12.47	3.1175		3	12.45	3.1125		3	12.44	3.11
4	16.59	4.1475		4	16.59	4.1475		4	16.6	4.15		4	16.59	4.1475		4	16.59	4.1475
5	20.74	5.185		5	20.74	5.185		5	20.7	5.175		5	20.74	5.185		5	20.74	5.185
6	24.77	6.1925		6	24.65	6.1625		6	24.4	6.1		6	24.78	6.195		6	24.77	6.1925
