# Supplementary material for: Full solid-state magnetic refrigeration device toward thermal management
Source: Proc Natl Acad Sci U S A. 2026 Apr 20;123(17):e2534684123. doi: 10.1073/pnas.2534684123 (PMC13123841; doi:10.1073/pnas.2534684123)
Supplement: Supplementary file 5 — Dataset S04 (XLSX) [file pnas.2534684123.sd04.xlsx]

## Sheet: Sheet1
See details in SI Appendix SI-4
Area cooling power as a function of temperature, where 0 cm, 0.5 cm, 1 cm denote the distance between the fan and object shown in inset of Fig.2D, 0.22 W and 5 W denote the micro-fan ADDA AD0205LB-K50 (2.5*2.5*0.6 cm3) and powerful fan (Φ 8.5*2.5 cm3) respectively.
Heat-transfer coefficient (W·m-2·K-1)(linear fitting)	94.7			87.1			69.2			99.4
0.22 W-0 cm			0.22 W-0.5 cm			0.22 W-1 cm			5 W-0 cm
Temperature(oC)	Area cooling power (mW·cm-2)		Temperature(oC)	Area cooling power (mW·cm-2)		Temperature(oC)	Area cooling power (mW·cm-2)		Temperature(oC)	Area cooling power (mW·cm-2)
24.8318	0		24.8318	0		24.8318	0		24.8318	0
26.8867	2.44533		25.8815	2.43673		27.2217	2.44819		25.6754	2.43496
27.3248	9.7963		27.0156	9.78571		28.1496	9.82451		26.165	9.75661
28.3558	22.121		28.33	22.1191		29.8764	22.2381		27.2991	22.0397
29.8248	39.5273		30.0568	39.5591		31.6805	39.7813		29.0259	39.418
32.5052	62.3347		32.7888	62.3953		35.7527	63.0291		31.3712	62.0921
35.4176	90.6587		35.8042	90.7778		39.4382	91.8968		34.2321	90.2936
39.1805	124.974		39.9795	125.309		44.129	127.048		37.6599	124.336
43.1238	165.39		44.4382	166.109					41.629	164.571
