# Supplementary material for: Full solid-state magnetic refrigeration device toward thermal management
Source: Proc Natl Acad Sci U S A. 2026 Apr 20;123(17):e2534684123. doi: 10.1073/pnas.2534684123 (PMC13123841; doi:10.1073/pnas.2534684123)
Supplement: Supplementary file 6 — Dataset S05 (XLSX) [file pnas.2534684123.sd05.xlsx]

## Sheet: Sheet1
See details in SI Appendix SI-5
Details of the electrocaloric device data used in the comparison.
ΔTspan is the temperature difference between the heat sink Te and heat source To. W denotes area cooling power, n denotes cascade number, h denotes heat-transfer coefficient, h/n denotes unit cascade heat-transfer coefficient, and W/n denotes unit cascade area cooling power.
	References	ΔTspan (K) @ W = 0	W (mW·cm-2) @ Te-To = 0 K	n	h (W·m-2·K-1)	h/n (W·m-2·K-1)	W (mW·cm-2) @ Te-To = -20 K	W/n (mW·cm-2) @ Te-To = -20 K
	Science 357, 1130 (2017) Ref.14	2.8#	29.7#	1#	106	106	242	242
	Nature 629, 1041 (2024) Ref.15	8#	35#	1#	44	44	123	123
	Science 370, 129 (2020) Ref.16	4.3*	135#	9#	314	35	763	85
	Science 386, 546 (2024) Ref.17	8.8#	172#	6#	195	33	563	94
	* Read from Fig.4D of Ref.16.
	# Read from the text of Ref.14, 15, 16, 17
	Ref. 14, 15, 16, 17 are the references of SI Appendix, which are Ref. 2, 3, 12, 13 of Manuscript respectively.
